# Supplementary material for: Proteomes reveal metabolic capabilities of Yarrowia lipolytica for biological upcycling of polyethylene into high-value chemicals
Source: mSystems. 2023 Oct 26;8(6):e00741-23. doi: 10.1128/msystems.00741-23 (PMC10734471; doi:10.1128/msystems.00741-23)
Supplement: Data Set S2 — Pairwise comparison of differential protein expression between the planktonic GP24 and bound HB24 cells. [file msystems.00741-23-s0002.xlsx]

## Sheet: Data Set 2 Legend
Data Set S2: Pairwise comparison of differential protein expression between the planktonic GP24 and bound HB24 cells.

## Sheet: Tab 1 - KOG Classification
No	KOG GROUP	KOG CLASS
1	CELLULAR PROCESSES AND SIGNALING	Posttranslational modification, protein turnover, chaperones
2	CELLULAR PROCESSES AND SIGNALING	Signal transduction mechanisms
3	CELLULAR PROCESSES AND SIGNALING	Cytoskeleton
4	CELLULAR PROCESSES AND SIGNALING	Intracellular trafficking, secretion, and vesicular transport
5	CELLULAR PROCESSES AND SIGNALING	Cell wall/membrane/envelope biogenesis
6	CELLULAR PROCESSES AND SIGNALING	Defense mechanisms
7	CELLULAR PROCESSES AND SIGNALING	Nuclear structure
8	CELLULAR PROCESSES AND SIGNALING	Extracellular structures
9	CELLULAR PROCESSES AND SIGNALING	Cell motility
10	INFORMATION STORAGE AND PROCESSING	Translation, ribosomal structure and biogenesis
11	INFORMATION STORAGE AND PROCESSING	RNA processing and modification
12	INFORMATION STORAGE AND PROCESSING	Transcription
13	INFORMATION STORAGE AND PROCESSING	Replication, recombination and repair
14	INFORMATION STORAGE AND PROCESSING	Chromatin structure and dynamics
15	METABOLISM	Cell cycle control, cell division, chromosome partitioning
16	METABOLISM	Secondary metabolites biosynthesis, transport and catabolism
17	METABOLISM	Energy production and conversion
18	METABOLISM	Nucleotide transport and metabolism
19	METABOLISM	Inorganic ion transport and metabolism
20	METABOLISM	Amino acid transport and metabolism
21	METABOLISM	Lipid transport and metabolism
22	METABOLISM	Coenzyme transport and metabolism
23	METABOLISM	Carbohydrate transport and metabolism

## Sheet: Tab 2 - KOG Database
#transcriptId	proteinId	kogid	kogdefline	kogClass	kogGroup
283225	282137	KOG0001	Ubiquitin and ubiquitin-like proteins	Posttranslational modification, protein turnover, chaperones	CELLULAR PROCESSES AND SIGNALING
283225	282137	KOG0001	Ubiquitin and ubiquitin-like proteins	General function prediction only	POORLY CHARACTERIZED
188462	187374	KOG0002	60s ribosomal protein L39	Translation, ribosomal structure and biogenesis	INFORMATION STORAGE AND PROCESSING
259815	258727	KOG0003	Ubiquitin/60s ribosomal protein L40 fusion	Translation, ribosomal structure and biogenesis	INFORMATION STORAGE AND PROCESSING
230832	229744	KOG0004	Ubiquitin/40S ribosomal protein S27a fusion	Translation, ribosomal structure and biogenesis	INFORMATION STORAGE AND PROCESSING
230135	229047	KOG0005	Ubiquitin-like protein	Posttranslational modification, protein turnover, chaperones	CELLULAR PROCESSES AND SIGNALING
230135	229047	KOG0005	Ubiquitin-like protein	Cell cycle control, cell division, chromosome partitioning	METABOLISM
238010	236922	KOG0007	Splicing factor 3a, subunit 1	RNA processing and modification	INFORMATION STORAGE AND PROCESSING
229059	227971	KOG0008	Transcription initiation factor TFIID, subunit TAF1	Transcription	INFORMATION STORAGE AND PROCESSING
230433	229345	KOG0009	Ubiquitin-like/40S ribosomal S30 protein fusion	Posttranslational modification, protein turnover, chaperones	CELLULAR PROCESSES AND SIGNALING
230433	229345	KOG0009	Ubiquitin-like/40S ribosomal S30 protein fusion	Translation, ribosomal structure and biogenesis	INFORMATION STORAGE AND PROCESSING
226467	225379	KOG0010	Ubiquitin-like protein	Posttranslational modification, protein turnover, chaperones	CELLULAR PROCESSES AND SIGNALING
226467	225379	KOG0010	Ubiquitin-like protein	General function prediction only	POORLY CHARACTERIZED
233109	232021	KOG0011	Nucleotide excision repair factor NEF2, RAD23 component	Replication, recombination and repair	INFORMATION STORAGE AND PROCESSING
289164	288076	KOG0012	DNA damage inducible protein	Replication, recombination and repair	INFORMATION STORAGE AND PROCESSING
230090	229002	KOG0014	MADS box transcription factor	Transcription	INFORMATION STORAGE AND PROCESSING
234740	233652	KOG0015	Regulator of arginine metabolism and related MADS box-containing transcription factors	Transcription	INFORMATION STORAGE AND PROCESSING
227495	226407	KOG0018	Structural maintenance of chromosome protein 1 (sister chromatid cohesion complex Cohesin, subunit SMC1)	Cell cycle control, cell division, chromosome partitioning	METABOLISM
234823	233735	KOG0019	Molecular chaperone (HSP90 family)	Posttranslational modification, protein turnover, chaperones	CELLULAR PROCESSES AND SIGNALING
235781	234693	KOG0021	Glutathione synthetase	Secondary metabolites biosynthesis, transport and catabolism	METABOLISM
230853	229765	KOG0022	Alcohol dehydrogenase, class III	Secondary metabolites biosynthesis, transport and catabolism	METABOLISM
1468	380	KOG0023	Alcohol dehydrogenase, class V	Secondary metabolites biosynthesis, transport and catabolism	METABOLISM
148513	147425	KOG0023	Alcohol dehydrogenase, class V	Secondary metabolites biosynthesis, transport and catabolism	METABOLISM
195318	194230	KOG0023	Alcohol dehydrogenase, class V	Secondary metabolites biosynthesis, transport and catabolism	METABOLISM
227649	226561	KOG0023	Alcohol dehydrogenase, class V	Secondary metabolites biosynthesis, transport and catabolism	METABOLISM
229490	228402	KOG0023	Alcohol dehydrogenase, class V	Secondary metabolites biosynthesis, transport and catabolism	METABOLISM
233875	232787	KOG0023	Alcohol dehydrogenase, class V	Secondary metabolites biosynthesis, transport and catabolism	METABOLISM
239324	238236	KOG0023	Alcohol dehydrogenase, class V	Secondary metabolites biosynthesis, transport and catabolism	METABOLISM
227251	226163	KOG0024	Sorbitol dehydrogenase	Secondary metabolites biosynthesis, transport and catabolism	METABOLISM
235889	234801	KOG0025	Zn2+-binding dehydrogenase (nuclear receptor binding factor-1)	Transcription	INFORMATION STORAGE AND PROCESSING
235889	234801	KOG0025	Zn2+-binding dehydrogenase (nuclear receptor binding factor-1)	Energy production and conversion	METABOLISM
226554	225466	KOG0027	Calmodulin and related proteins (EF-Hand superfamily)	Signal transduction mechanisms	CELLULAR PROCESSES AND SIGNALING
228908	227820	KOG0027	Calmodulin and related proteins (EF-Hand superfamily)	Signal transduction mechanisms	CELLULAR PROCESSES AND SIGNALING
239612	238524	KOG0028	Ca2+-binding protein (centrin/caltractin), EF-Hand superfamily protein	Cytoskeleton	CELLULAR PROCESSES AND SIGNALING
239612	238524	KOG0028	Ca2+-binding protein (centrin/caltractin), EF-Hand superfamily protein	Cell cycle control, cell division, chromosome partitioning	METABOLISM
202483	201395	KOG0029	Amine oxidase	Secondary metabolites biosynthesis, transport and catabolism	METABOLISM
238222	237134	KOG0029	Amine oxidase	Secondary metabolites biosynthesis, transport and catabolism	METABOLISM
230609	229521	KOG0031	Myosin regulatory light chain, EF-Hand protein superfamily	Cytoskeleton	CELLULAR PROCESSES AND SIGNALING
15711	14623	KOG0032	Ca2+/calmodulin-dependent protein kinase, EF-Hand protein superfamily	Signal transduction mechanisms	CELLULAR PROCESSES AND SIGNALING
30916	29828	KOG0032	Ca2+/calmodulin-dependent protein kinase, EF-Hand protein superfamily	Signal transduction mechanisms	CELLULAR PROCESSES AND SIGNALING
45746	44658	KOG0032	Ca2+/calmodulin-dependent protein kinase, EF-Hand protein superfamily	Signal transduction mechanisms	CELLULAR PROCESSES AND SIGNALING
227350	226262	KOG0032	Ca2+/calmodulin-dependent protein kinase, EF-Hand protein superfamily	Signal transduction mechanisms	CELLULAR PROCESSES AND SIGNALING
228385	227297	KOG0032	Ca2+/calmodulin-dependent protein kinase, EF-Hand protein superfamily	Signal transduction mechanisms	CELLULAR PROCESSES AND SIGNALING
229405	228317	KOG0032	Ca2+/calmodulin-dependent protein kinase, EF-Hand protein superfamily	Signal transduction mechanisms	CELLULAR PROCESSES AND SIGNALING
239587	238499	KOG0034	Ca2+/calmodulin-dependent protein phosphatase (calcineurin subunit B), EF-Hand superfamily protein	Signal transduction mechanisms	CELLULAR PROCESSES AND SIGNALING
54588	53500	KOG0035	Ca2+-binding actin-bundling protein (actinin), alpha chain (EF-Hand protein superfamily)	Cytoskeleton	CELLULAR PROCESSES AND SIGNALING
227122	226034	KOG0036	Predicted mitochondrial carrier protein	Nucleotide transport and metabolism	METABOLISM
237897	236809	KOG0037	Ca2+-binding protein, EF-Hand protein superfamily	Signal transduction mechanisms	CELLULAR PROCESSES AND SIGNALING
10237	9149	KOG0039	Ferric reductase, NADH/NADPH oxidase and related proteins	Inorganic ion transport and metabolism	METABOLISM
13794	12706	KOG0039	Ferric reductase, NADH/NADPH oxidase and related proteins	Inorganic ion transport and metabolism	METABOLISM
54836	53748	KOG0039	Ferric reductase, NADH/NADPH oxidase and related proteins	Inorganic ion transport and metabolism	METABOLISM
129155	128067	KOG0039	Ferric reductase, NADH/NADPH oxidase and related proteins	Inorganic ion transport and metabolism	METABOLISM
202418	201330	KOG0039	Ferric reductase, NADH/NADPH oxidase and related proteins	Inorganic ion transport and metabolism	METABOLISM
229005	227917	KOG0039	Ferric reductase, NADH/NADPH oxidase and related proteins	Inorganic ion transport and metabolism	METABOLISM
229658	228570	KOG0039	Ferric reductase, NADH/NADPH oxidase and related proteins	Inorganic ion transport and metabolism	METABOLISM
230143	229055	KOG0039	Ferric reductase, NADH/NADPH oxidase and related proteins	Inorganic ion transport and metabolism	METABOLISM
237192	236104	KOG0039	Ferric reductase, NADH/NADPH oxidase and related proteins	Inorganic ion transport and metabolism	METABOLISM
237356	236268	KOG0039	Ferric reductase, NADH/NADPH oxidase and related proteins	Inorganic ion transport and metabolism	METABOLISM
237359	236271	KOG0039	Ferric reductase, NADH/NADPH oxidase and related proteins	Inorganic ion transport and metabolism	METABOLISM
237360	236272	KOG0039	Ferric reductase, NADH/NADPH oxidase and related proteins	Inorganic ion transport and metabolism	METABOLISM
237690	236602	KOG0039	Ferric reductase, NADH/NADPH oxidase and related proteins	Inorganic ion transport and metabolism	METABOLISM
241982	240894	KOG0039	Ferric reductase, NADH/NADPH oxidase and related proteins	Inorganic ion transport and metabolism	METABOLISM
265726	264638	KOG0039	Ferric reductase, NADH/NADPH oxidase and related proteins	Inorganic ion transport and metabolism	METABOLISM
10237	9149	KOG0039	Ferric reductase, NADH/NADPH oxidase and related proteins	Secondary metabolites biosynthesis, transport and catabolism	METABOLISM
13794	12706	KOG0039	Ferric reductase, NADH/NADPH oxidase and related proteins	Secondary metabolites biosynthesis, transport and catabolism	METABOLISM
54836	53748	KOG0039	Ferric reductase, NADH/NADPH oxidase and related proteins	Secondary metabolites biosynthesis, transport and catabolism	METABOLISM
129155	128067	KOG0039	Ferric reductase, NADH/NADPH oxidase and related proteins	Secondary metabolites biosynthesis, transport and catabolism	METABOLISM
202418	201330	KOG0039	Ferric reductase, NADH/NADPH oxidase and related proteins	Secondary metabolites biosynthesis, transport and catabolism	METABOLISM
229005	227917	KOG0039	Ferric reductase, NADH/NADPH oxidase and related proteins	Secondary metabolites biosynthesis, transport and catabolism	METABOLISM
229658	228570	KOG0039	Ferric reductase, NADH/NADPH oxidase and related proteins	Secondary metabolites biosynthesis, transport and catabolism	METABOLISM
230143	229055	KOG0039	Ferric reductase, NADH/NADPH oxidase and related proteins	Secondary metabolites biosynthesis, transport and catabolism	METABOLISM
237192	236104	KOG0039	Ferric reductase, NADH/NADPH oxidase and related proteins	Secondary metabolites biosynthesis, transport and catabolism	METABOLISM
237356	236268	KOG0039	Ferric reductase, NADH/NADPH oxidase and related proteins	Secondary metabolites biosynthesis, transport and catabolism	METABOLISM
237359	236271	KOG0039	Ferric reductase, NADH/NADPH oxidase and related proteins	Secondary metabolites biosynthesis, transport and catabolism	METABOLISM
237360	236272	KOG0039	Ferric reductase, NADH/NADPH oxidase and related proteins	Secondary metabolites biosynthesis, transport and catabolism	METABOLISM
237690	236602	KOG0039	Ferric reductase, NADH/NADPH oxidase and related proteins	Secondary metabolites biosynthesis, transport and catabolism	METABOLISM
241982	240894	KOG0039	Ferric reductase, NADH/NADPH oxidase and related proteins	Secondary metabolites biosynthesis, transport and catabolism	METABOLISM
265726	264638	KOG0039	Ferric reductase, NADH/NADPH oxidase and related proteins	Secondary metabolites biosynthesis, transport and catabolism	METABOLISM
250726	249638	KOG0042	Glycerol-3-phosphate dehydrogenase	Energy production and conversion	METABOLISM
227456	226368	KOG0044	Ca2+ sensor (EF-Hand superfamily)	Signal transduction mechanisms	CELLULAR PROCESSES AND SIGNALING
248984	247896	KOG0045	Cytosolic Ca2+-dependent cysteine protease (calpain), large subunit (EF-Hand protein superfamily)	Posttranslational modification, protein turnover, chaperones	CELLULAR PROCESSES AND SIGNALING
248984	247896	KOG0045	Cytosolic Ca2+-dependent cysteine protease (calpain), large subunit (EF-Hand protein superfamily)	Signal transduction mechanisms	CELLULAR PROCESSES AND SIGNALING
237712	236624	KOG0046	Ca2+-binding actin-bundling protein (fimbrin/plastin), EF-Hand protein superfamily	Cytoskeleton	CELLULAR PROCESSES AND SIGNALING
228920	227832	KOG0047	Catalase	Inorganic ion transport and metabolism	METABOLISM
228951	227863	KOG0047	Catalase	Inorganic ion transport and metabolism	METABOLISM
229148	228060	KOG0047	Catalase	Inorganic ion transport and metabolism	METABOLISM
79999	78911	KOG0048	Transcription factor, Myb superfamily	Transcription	INFORMATION STORAGE AND PROCESSING
237422	236334	KOG0048	Transcription factor, Myb superfamily	Transcription	INFORMATION STORAGE AND PROCESSING
279943	278855	KOG0048	Transcription factor, Myb superfamily	Transcription	INFORMATION STORAGE AND PROCESSING
233389	232301	KOG0050	mRNA splicing protein CDC5 (Myb superfamily)	RNA processing and modification	INFORMATION STORAGE AND PROCESSING
233389	232301	KOG0050	mRNA splicing protein CDC5 (Myb superfamily)	Cell cycle control, cell division, chromosome partitioning	METABOLISM
229953	228865	KOG0051	RNA polymerase I termination factor, Myb superfamily	Transcription	INFORMATION STORAGE AND PROCESSING
203259	202171	KOG0052	Translation elongation factor EF-1 alpha/Tu	Translation, ribosomal structure and biogenesis	INFORMATION STORAGE AND PROCESSING
55904	54816	KOG0053	Cystathionine beta-lyases/cystathionine gamma-synthases	Amino acid transport and metabolism	METABOLISM
214656	213568	KOG0053	Cystathionine beta-lyases/cystathionine gamma-synthases	Amino acid transport and metabolism	METABOLISM
231803	230715	KOG0053	Cystathionine beta-lyases/cystathionine gamma-synthases	Amino acid transport and metabolism	METABOLISM
233840	232752	KOG0053	Cystathionine beta-lyases/cystathionine gamma-synthases	Amino acid transport and metabolism	METABOLISM
236049	234961	KOG0053	Cystathionine beta-lyases/cystathionine gamma-synthases	Amino acid transport and metabolism	METABOLISM
193681	192593	KOG0054	Multidrug resistance-associated protein/mitoxantrone resistance protein, ABC superfamily	Secondary metabolites biosynthesis, transport and catabolism	METABOLISM
195814	194726	KOG0054	Multidrug resistance-associated protein/mitoxantrone resistance protein, ABC superfamily	Secondary metabolites biosynthesis, transport and catabolism	METABOLISM
228227	227139	KOG0054	Multidrug resistance-associated protein/mitoxantrone resistance protein, ABC superfamily	Secondary metabolites biosynthesis, transport and catabolism	METABOLISM
230677	229589	KOG0054	Multidrug resistance-associated protein/mitoxantrone resistance protein, ABC superfamily	Secondary metabolites biosynthesis, transport and catabolism	METABOLISM
233746	232658	KOG0054	Multidrug resistance-associated protein/mitoxantrone resistance protein, ABC superfamily	Secondary metabolites biosynthesis, transport and catabolism	METABOLISM
235789	234701	KOG0054	Multidrug resistance-associated protein/mitoxantrone resistance protein, ABC superfamily	Secondary metabolites biosynthesis, transport and catabolism	METABOLISM
239548	238460	KOG0054	Multidrug resistance-associated protein/mitoxantrone resistance protein, ABC superfamily	Secondary metabolites biosynthesis, transport and catabolism	METABOLISM
264571	263483	KOG0054	Multidrug resistance-associated protein/mitoxantrone resistance protein, ABC superfamily	Secondary metabolites biosynthesis, transport and catabolism	METABOLISM
275359	274271	KOG0054	Multidrug resistance-associated protein/mitoxantrone resistance protein, ABC superfamily	Secondary metabolites biosynthesis, transport and catabolism	METABOLISM
283481	282393	KOG0054	Multidrug resistance-associated protein/mitoxantrone resistance protein, ABC superfamily	Secondary metabolites biosynthesis, transport and catabolism	METABOLISM
226758	225670	KOG0055	Multidrug/pheromone exporter, ABC superfamily	Secondary metabolites biosynthesis, transport and catabolism	METABOLISM
229978	228890	KOG0055	Multidrug/pheromone exporter, ABC superfamily	Secondary metabolites biosynthesis, transport and catabolism	METABOLISM
237283	236195	KOG0055	Multidrug/pheromone exporter, ABC superfamily	Secondary metabolites biosynthesis, transport and catabolism	METABOLISM
239066	237978	KOG0055	Multidrug/pheromone exporter, ABC superfamily	Secondary metabolites biosynthesis, transport and catabolism	METABOLISM
226901	225813	KOG0057	Mitochondrial Fe/S cluster exporter, ABC superfamily	Intracellular trafficking, secretion, and vesicular transport	CELLULAR PROCESSES AND SIGNALING
226371	225283	KOG0058	Peptide exporter, ABC superfamily	Intracellular trafficking, secretion, and vesicular transport	CELLULAR PROCESSES AND SIGNALING
285461	284373	KOG0059	Lipid exporter ABCA1 and related proteins, ABC superfamily	Lipid transport and metabolism	METABOLISM
285461	284373	KOG0059	Lipid exporter ABCA1 and related proteins, ABC superfamily	General function prediction only	POORLY CHARACTERIZED
236158	235070	KOG0061	Transporter, ABC superfamily (Breast cancer resistance protein)	Secondary metabolites biosynthesis, transport and catabolism	METABOLISM
226575	225487	KOG0062	ATPase component of ABC transporters with duplicated ATPase domains/Translation elongation factor EF-3b	Translation, ribosomal structure and biogenesis	INFORMATION STORAGE AND PROCESSING
227317	226229	KOG0062	ATPase component of ABC transporters with duplicated ATPase domains/Translation elongation factor EF-3b	Translation, ribosomal structure and biogenesis	INFORMATION STORAGE AND PROCESSING
236684	235596	KOG0062	ATPase component of ABC transporters with duplicated ATPase domains/Translation elongation factor EF-3b	Translation, ribosomal structure and biogenesis	INFORMATION STORAGE AND PROCESSING
226575	225487	KOG0062	ATPase component of ABC transporters with duplicated ATPase domains/Translation elongation factor EF-3b	Amino acid transport and metabolism	METABOLISM
227317	226229	KOG0062	ATPase component of ABC transporters with duplicated ATPase domains/Translation elongation factor EF-3b	Amino acid transport and metabolism	METABOLISM
236684	235596	KOG0062	ATPase component of ABC transporters with duplicated ATPase domains/Translation elongation factor EF-3b	Amino acid transport and metabolism	METABOLISM
232079	230991	KOG0064	Peroxisomal long-chain acyl-CoA transporter, ABC superfamily	Lipid transport and metabolism	METABOLISM
238724	237636	KOG0064	Peroxisomal long-chain acyl-CoA transporter, ABC superfamily	Lipid transport and metabolism	METABOLISM
44229	43141	KOG0065	Pleiotropic drug resistance proteins (PDR1-15), ABC superfamily	Secondary metabolites biosynthesis, transport and catabolism	METABOLISM
205490	204402	KOG0065	Pleiotropic drug resistance proteins (PDR1-15), ABC superfamily	Secondary metabolites biosynthesis, transport and catabolism	METABOLISM
208888	207800	KOG0065	Pleiotropic drug resistance proteins (PDR1-15), ABC superfamily	Secondary metabolites biosynthesis, transport and catabolism	METABOLISM
233891	232803	KOG0065	Pleiotropic drug resistance proteins (PDR1-15), ABC superfamily	Secondary metabolites biosynthesis, transport and catabolism	METABOLISM
235928	234840	KOG0065	Pleiotropic drug resistance proteins (PDR1-15), ABC superfamily	Secondary metabolites biosynthesis, transport and catabolism	METABOLISM
236550	235462	KOG0065	Pleiotropic drug resistance proteins (PDR1-15), ABC superfamily	Secondary metabolites biosynthesis, transport and catabolism	METABOLISM
230812	229724	KOG0068	D-3-phosphoglycerate dehydrogenase, D-isomer-specific 2-hydroxy acid dehydrogenase superfamily	Amino acid transport and metabolism	METABOLISM
22790	21702	KOG0069	Glyoxylate/hydroxypyruvate reductase (D-isomer-specific 2-hydroxy acid dehydrogenase superfamily)	Energy production and conversion	METABOLISM
45830	44742	KOG0069	Glyoxylate/hydroxypyruvate reductase (D-isomer-specific 2-hydroxy acid dehydrogenase superfamily)	Energy production and conversion	METABOLISM
108285	107197	KOG0069	Glyoxylate/hydroxypyruvate reductase (D-isomer-specific 2-hydroxy acid dehydrogenase superfamily)	Energy production and conversion	METABOLISM
195816	194728	KOG0069	Glyoxylate/hydroxypyruvate reductase (D-isomer-specific 2-hydroxy acid dehydrogenase superfamily)	Energy production and conversion	METABOLISM
206111	205023	KOG0069	Glyoxylate/hydroxypyruvate reductase (D-isomer-specific 2-hydroxy acid dehydrogenase superfamily)	Energy production and conversion	METABOLISM
208976	207888	KOG0069	Glyoxylate/hydroxypyruvate reductase (D-isomer-specific 2-hydroxy acid dehydrogenase superfamily)	Energy production and conversion	METABOLISM
210796	209708	KOG0069	Glyoxylate/hydroxypyruvate reductase (D-isomer-specific 2-hydroxy acid dehydrogenase superfamily)	Energy production and conversion	METABOLISM
212075	210987	KOG0069	Glyoxylate/hydroxypyruvate reductase (D-isomer-specific 2-hydroxy acid dehydrogenase superfamily)	Energy production and conversion	METABOLISM
233849	232761	KOG0069	Glyoxylate/hydroxypyruvate reductase (D-isomer-specific 2-hydroxy acid dehydrogenase superfamily)	Energy production and conversion	METABOLISM
238071	236983	KOG0069	Glyoxylate/hydroxypyruvate reductase (D-isomer-specific 2-hydroxy acid dehydrogenase superfamily)	Energy production and conversion	METABOLISM
238162	237074	KOG0069	Glyoxylate/hydroxypyruvate reductase (D-isomer-specific 2-hydroxy acid dehydrogenase superfamily)	Energy production and conversion	METABOLISM
239129	238041	KOG0069	Glyoxylate/hydroxypyruvate reductase (D-isomer-specific 2-hydroxy acid dehydrogenase superfamily)	Energy production and conversion	METABOLISM
249815	248727	KOG0069	Glyoxylate/hydroxypyruvate reductase (D-isomer-specific 2-hydroxy acid dehydrogenase superfamily)	Energy production and conversion	METABOLISM
267136	266048	KOG0069	Glyoxylate/hydroxypyruvate reductase (D-isomer-specific 2-hydroxy acid dehydrogenase superfamily)	Energy production and conversion	METABOLISM
286301	285213	KOG0069	Glyoxylate/hydroxypyruvate reductase (D-isomer-specific 2-hydroxy acid dehydrogenase superfamily)	Energy production and conversion	METABOLISM
60515	59427	KOG0070	GTP-binding ADP-ribosylation factor Arf1	Intracellular trafficking, secretion, and vesicular transport	CELLULAR PROCESSES AND SIGNALING
289026	287938	KOG0071	GTP-binding ADP-ribosylation factor Arf6 (dArf3)	Intracellular trafficking, secretion, and vesicular transport	CELLULAR PROCESSES AND SIGNALING
229145	228057	KOG0072	GTP-binding ADP-ribosylation factor-like protein ARL1	Intracellular trafficking, secretion, and vesicular transport	CELLULAR PROCESSES AND SIGNALING
228128	227040	KOG0073	GTP-binding ADP-ribosylation factor-like protein ARL2	Intracellular trafficking, secretion, and vesicular transport	CELLULAR PROCESSES AND SIGNALING
228128	227040	KOG0073	GTP-binding ADP-ribosylation factor-like protein ARL2	Cytoskeleton	CELLULAR PROCESSES AND SIGNALING
246546	245458	KOG0075	GTP-binding ADP-ribosylation factor-like protein	General function prediction only	POORLY CHARACTERIZED
248578	247490	KOG0076	GTP-binding ADP-ribosylation factor-like protein yARL3	Intracellular trafficking, secretion, and vesicular transport	CELLULAR PROCESSES AND SIGNALING
114095	113007	KOG0077	Vesicle coat complex COPII, GTPase subunit SAR1	Intracellular trafficking, secretion, and vesicular transport	CELLULAR PROCESSES AND SIGNALING
183715	182627	KOG0078	GTP-binding protein SEC4, small G protein superfamily, and related Ras family GTP-binding proteins	Signal transduction mechanisms	CELLULAR PROCESSES AND SIGNALING
183715	182627	KOG0078	GTP-binding protein SEC4, small G protein superfamily, and related Ras family GTP-binding proteins	Intracellular trafficking, secretion, and vesicular transport	CELLULAR PROCESSES AND SIGNALING
226776	225688	KOG0082	G-protein alpha subunit (small G protein superfamily)	Signal transduction mechanisms	CELLULAR PROCESSES AND SIGNALING
227183	226095	KOG0082	G-protein alpha subunit (small G protein superfamily)	Signal transduction mechanisms	CELLULAR PROCESSES AND SIGNALING
238910	237822	KOG0082	G-protein alpha subunit (small G protein superfamily)	Signal transduction mechanisms	CELLULAR PROCESSES AND SIGNALING
226776	225688	KOG0082	G-protein alpha subunit (small G protein superfamily)	Cell cycle control, cell division, chromosome partitioning	METABOLISM
227183	226095	KOG0082	G-protein alpha subunit (small G protein superfamily)	Cell cycle control, cell division, chromosome partitioning	METABOLISM
238910	237822	KOG0082	G-protein alpha subunit (small G protein superfamily)	Cell cycle control, cell division, chromosome partitioning	METABOLISM
232438	231350	KOG0084	GTPase Rab1/YPT1, small G protein superfamily, and related GTP-binding proteins	Signal transduction mechanisms	CELLULAR PROCESSES AND SIGNALING
232438	231350	KOG0084	GTPase Rab1/YPT1, small G protein superfamily, and related GTP-binding proteins	Intracellular trafficking, secretion, and vesicular transport	CELLULAR PROCESSES AND SIGNALING
237822	236734	KOG0086	GTPase Rab4, small G protein superfamily	Intracellular trafficking, secretion, and vesicular transport	CELLULAR PROCESSES AND SIGNALING
76403	75315	KOG0087	GTPase Rab11/YPT3, small G protein superfamily	Intracellular trafficking, secretion, and vesicular transport	CELLULAR PROCESSES AND SIGNALING
190767	189679	KOG0087	GTPase Rab11/YPT3, small G protein superfamily	Intracellular trafficking, secretion, and vesicular transport	CELLULAR PROCESSES AND SIGNALING
237275	236187	KOG0089	Methylenetetrahydrofolate dehydrogenase/methylenetetrahydrofolate cyclohydrolase	Coenzyme transport and metabolism	METABOLISM
79612	78524	KOG0090	Signal recognition particle receptor, beta subunit (small G protein superfamily)	Intracellular trafficking, secretion, and vesicular transport	CELLULAR PROCESSES AND SIGNALING
36555	35467	KOG0092	GTPase Rab5/YPT51 and related small G protein superfamily GTPases	Intracellular trafficking, secretion, and vesicular transport	CELLULAR PROCESSES AND SIGNALING
69178	68090	KOG0092	GTPase Rab5/YPT51 and related small G protein superfamily GTPases	Intracellular trafficking, secretion, and vesicular transport	CELLULAR PROCESSES AND SIGNALING
141686	140598	KOG0092	GTPase Rab5/YPT51 and related small G protein superfamily GTPases	Intracellular trafficking, secretion, and vesicular transport	CELLULAR PROCESSES AND SIGNALING
251012	249924	KOG0094	GTPase Rab6/YPT6/Ryh1, small G protein superfamily	Intracellular trafficking, secretion, and vesicular transport	CELLULAR PROCESSES AND SIGNALING
231228	230140	KOG0096	GTPase Ran/TC4/GSP1 (nuclear protein transport pathway), small G protein superfamily	Intracellular trafficking, secretion, and vesicular transport	CELLULAR PROCESSES AND SIGNALING
229719	228631	KOG0098	GTPase Rab2, small G protein superfamily	Intracellular trafficking, secretion, and vesicular transport	CELLULAR PROCESSES AND SIGNALING
237303	236215	KOG0101	Molecular chaperones HSP70/HSC70, HSP70 superfamily	Posttranslational modification, protein turnover, chaperones	CELLULAR PROCESSES AND SIGNALING
240284	239196	KOG0103	Molecular chaperones HSP105/HSP110/SSE1, HSP70 superfamily	Posttranslational modification, protein turnover, chaperones	CELLULAR PROCESSES AND SIGNALING
237031	235943	KOG0104	Molecular chaperones GRP170/SIL1, HSP70 superfamily	Posttranslational modification, protein turnover, chaperones	CELLULAR PROCESSES AND SIGNALING
184860	183772	KOG0108	mRNA cleavage and polyadenylation factor I complex, subunit RNA15	RNA processing and modification	INFORMATION STORAGE AND PROCESSING
226987	225899	KOG0108	mRNA cleavage and polyadenylation factor I complex, subunit RNA15	RNA processing and modification	INFORMATION STORAGE AND PROCESSING
233031	231943	KOG0108	mRNA cleavage and polyadenylation factor I complex, subunit RNA15	RNA processing and modification	INFORMATION STORAGE AND PROCESSING
240125	239037	KOG0108	mRNA cleavage and polyadenylation factor I complex, subunit RNA15	RNA processing and modification	INFORMATION STORAGE AND PROCESSING
237286	236198	KOG0110	RNA-binding protein (RRM superfamily)	General function prediction only	POORLY CHARACTERIZED
248411	247323	KOG0111	Cyclophilin-type peptidyl-prolyl cis-trans isomerase	Posttranslational modification, protein turnover, chaperones	CELLULAR PROCESSES AND SIGNALING
227131	226043	KOG0113	U1 small nuclear ribonucleoprotein (RRM superfamily)	RNA processing and modification	INFORMATION STORAGE AND PROCESSING
129609	128521	KOG0114	Predicted RNA-binding protein (RRM superfamily)	General function prediction only	POORLY CHARACTERIZED
281500	280412	KOG0116	RasGAP SH3 binding protein rasputin, contains NTF2 and RRM domains	Signal transduction mechanisms	CELLULAR PROCESSES AND SIGNALING
35690	34602	KOG0118	FOG: RRM domain	General function prediction only	POORLY CHARACTERIZED
38966	37878	KOG0118	FOG: RRM domain	General function prediction only	POORLY CHARACTERIZED
48552	47464	KOG0118	FOG: RRM domain	General function prediction only	POORLY CHARACTERIZED
55914	54826	KOG0118	FOG: RRM domain	General function prediction only	POORLY CHARACTERIZED
227371	226283	KOG0118	FOG: RRM domain	General function prediction only	POORLY CHARACTERIZED
227731	226643	KOG0118	FOG: RRM domain	General function prediction only	POORLY CHARACTERIZED
228270	227182	KOG0118	FOG: RRM domain	General function prediction only	POORLY CHARACTERIZED
228635	227547	KOG0118	FOG: RRM domain	General function prediction only	POORLY CHARACTERIZED
232140	231052	KOG0118	FOG: RRM domain	General function prediction only	POORLY CHARACTERIZED
235570	234482	KOG0118	FOG: RRM domain	General function prediction only	POORLY CHARACTERIZED
247578	246490	KOG0118	FOG: RRM domain	General function prediction only	POORLY CHARACTERIZED
251161	250073	KOG0118	FOG: RRM domain	General function prediction only	POORLY CHARACTERIZED
267102	266014	KOG0118	FOG: RRM domain	General function prediction only	POORLY CHARACTERIZED
43310	42222	KOG0119	Splicing factor 1/branch point binding protein (RRM superfamily)	RNA processing and modification	INFORMATION STORAGE AND PROCESSING
11468	10380	KOG0120	Splicing factor U2AF, large subunit (RRM superfamily)	RNA processing and modification	INFORMATION STORAGE AND PROCESSING
29794	28706	KOG0121	Nuclear cap-binding protein complex, subunit CBP20 (RRM superfamily)	RNA processing and modification	INFORMATION STORAGE AND PROCESSING
226593	225505	KOG0122	Translation initiation factor 3, subunit g (eIF-3g)	Translation, ribosomal structure and biogenesis	INFORMATION STORAGE AND PROCESSING
227587	226499	KOG0123	Polyadenylate-binding protein (RRM superfamily)	RNA processing and modification	INFORMATION STORAGE AND PROCESSING
234210	233122	KOG0123	Polyadenylate-binding protein (RRM superfamily)	RNA processing and modification	INFORMATION STORAGE AND PROCESSING
250280	249192	KOG0123	Polyadenylate-binding protein (RRM superfamily)	RNA processing and modification	INFORMATION STORAGE AND PROCESSING
227587	226499	KOG0123	Polyadenylate-binding protein (RRM superfamily)	Translation, ribosomal structure and biogenesis	INFORMATION STORAGE AND PROCESSING
234210	233122	KOG0123	Polyadenylate-binding protein (RRM superfamily)	Translation, ribosomal structure and biogenesis	INFORMATION STORAGE AND PROCESSING
250280	249192	KOG0123	Polyadenylate-binding protein (RRM superfamily)	Translation, ribosomal structure and biogenesis	INFORMATION STORAGE AND PROCESSING
235678	234590	KOG0126	Predicted RNA-binding protein (RRM superfamily)	General function prediction only	POORLY CHARACTERIZED
141328	140240	KOG0127	Nucleolar protein fibrillarin NOP77 (RRM superfamily)	RNA processing and modification	INFORMATION STORAGE AND PROCESSING
231498	230410	KOG0128	RNA-binding protein SART3 (RRM superfamily)	RNA processing and modification	INFORMATION STORAGE AND PROCESSING
226498	225410	KOG0130	RNA-binding protein RBM8/Tsunagi (RRM superfamily)	General function prediction only	POORLY CHARACTERIZED
227468	226380	KOG0131	Splicing factor 3b, subunit 4	RNA processing and modification	INFORMATION STORAGE AND PROCESSING
228201	227113	KOG0132	RNA polymerase II C-terminal domain-binding protein RA4, contains RPR and RRM domains	RNA processing and modification	INFORMATION STORAGE AND PROCESSING
228201	227113	KOG0132	RNA polymerase II C-terminal domain-binding protein RA4, contains RPR and RRM domains	Transcription	INFORMATION STORAGE AND PROCESSING
63846	62758	KOG0134	NADH:flavin oxidoreductase/12-oxophytodienoate reductase	Energy production and conversion	METABOLISM
228378	227290	KOG0134	NADH:flavin oxidoreductase/12-oxophytodienoate reductase	Energy production and conversion	METABOLISM
229710	228622	KOG0134	NADH:flavin oxidoreductase/12-oxophytodienoate reductase	Energy production and conversion	METABOLISM
233102	232014	KOG0134	NADH:flavin oxidoreductase/12-oxophytodienoate reductase	Energy production and conversion	METABOLISM
236851	235763	KOG0134	NADH:flavin oxidoreductase/12-oxophytodienoate reductase	Energy production and conversion	METABOLISM
238464	237376	KOG0134	NADH:flavin oxidoreductase/12-oxophytodienoate reductase	Energy production and conversion	METABOLISM
262130	261042	KOG0134	NADH:flavin oxidoreductase/12-oxophytodienoate reductase	Energy production and conversion	METABOLISM
276004	274916	KOG0134	NADH:flavin oxidoreductase/12-oxophytodienoate reductase	Energy production and conversion	METABOLISM
63846	62758	KOG0134	NADH:flavin oxidoreductase/12-oxophytodienoate reductase	General function prediction only	POORLY CHARACTERIZED
228378	227290	KOG0134	NADH:flavin oxidoreductase/12-oxophytodienoate reductase	General function prediction only	POORLY CHARACTERIZED
229710	228622	KOG0134	NADH:flavin oxidoreductase/12-oxophytodienoate reductase	General function prediction only	POORLY CHARACTERIZED
233102	232014	KOG0134	NADH:flavin oxidoreductase/12-oxophytodienoate reductase	General function prediction only	POORLY CHARACTERIZED
236851	235763	KOG0134	NADH:flavin oxidoreductase/12-oxophytodienoate reductase	General function prediction only	POORLY CHARACTERIZED
238464	237376	KOG0134	NADH:flavin oxidoreductase/12-oxophytodienoate reductase	General function prediction only	POORLY CHARACTERIZED
262130	261042	KOG0134	NADH:flavin oxidoreductase/12-oxophytodienoate reductase	General function prediction only	POORLY CHARACTERIZED
276004	274916	KOG0134	NADH:flavin oxidoreductase/12-oxophytodienoate reductase	General function prediction only	POORLY CHARACTERIZED
208291	207203	KOG0136	Acyl-CoA oxidase	Lipid transport and metabolism	METABOLISM
217352	216264	KOG0136	Acyl-CoA oxidase	Lipid transport and metabolism	METABOLISM
228388	227300	KOG0136	Acyl-CoA oxidase	Lipid transport and metabolism	METABOLISM
228818	227730	KOG0136	Acyl-CoA oxidase	Lipid transport and metabolism	METABOLISM
230759	229671	KOG0136	Acyl-CoA oxidase	Lipid transport and metabolism	METABOLISM
233803	232715	KOG0136	Acyl-CoA oxidase	Lipid transport and metabolism	METABOLISM
236741	235653	KOG0137	Very-long-chain acyl-CoA dehydrogenase	Lipid transport and metabolism	METABOLISM
229704	228616	KOG0138	Glutaryl-CoA dehydrogenase	Amino acid transport and metabolism	METABOLISM
77441	76353	KOG0139	Short-chain acyl-CoA dehydrogenase	Lipid transport and metabolism	METABOLISM
227259	226171	KOG0141	Isovaleryl-CoA dehydrogenase	Amino acid transport and metabolism	METABOLISM
235709	234621	KOG0141	Isovaleryl-CoA dehydrogenase	Amino acid transport and metabolism	METABOLISM
227259	226171	KOG0141	Isovaleryl-CoA dehydrogenase	Lipid transport and metabolism	METABOLISM
235709	234621	KOG0141	Isovaleryl-CoA dehydrogenase	Lipid transport and metabolism	METABOLISM
58200	57112	KOG0142	Isopentenyl pyrophosphate:dimethylallyl pyrophosphate isomerase	Secondary metabolites biosynthesis, transport and catabolism	METABOLISM
2916	1828	KOG0143	Iron/ascorbate family oxidoreductases	Secondary metabolites biosynthesis, transport and catabolism	METABOLISM
111208	110120	KOG0143	Iron/ascorbate family oxidoreductases	Secondary metabolites biosynthesis, transport and catabolism	METABOLISM
226607	225519	KOG0143	Iron/ascorbate family oxidoreductases	Secondary metabolites biosynthesis, transport and catabolism	METABOLISM
2916	1828	KOG0143	Iron/ascorbate family oxidoreductases	General function prediction only	POORLY CHARACTERIZED
111208	110120	KOG0143	Iron/ascorbate family oxidoreductases	General function prediction only	POORLY CHARACTERIZED
226607	225519	KOG0143	Iron/ascorbate family oxidoreductases	General function prediction only	POORLY CHARACTERIZED
228106	227018	KOG0147	Transcriptional coactivator CAPER (RRM superfamily)	Transcription	INFORMATION STORAGE AND PROCESSING
233472	232384	KOG0150	Spliceosomal protein FBP21	RNA processing and modification	INFORMATION STORAGE AND PROCESSING
231979	230891	KOG0152	Spliceosomal protein FBP11/Splicing factor PRP40	RNA processing and modification	INFORMATION STORAGE AND PROCESSING
228882	227794	KOG0153	Predicted RNA-binding protein (RRM superfamily)	General function prediction only	POORLY CHARACTERIZED
230732	229644	KOG0154	RNA-binding protein RBM5 and related proteins, contain G-patch and RRM domains	General function prediction only	POORLY CHARACTERIZED
235881	234793	KOG0155	Transcription factor CA150	Transcription	INFORMATION STORAGE AND PROCESSING
186731	185643	KOG0156	Cytochrome P450 CYP2 subfamily	Secondary metabolites biosynthesis, transport and catabolism	METABOLISM
102890	101802	KOG0157	Cytochrome P450 CYP4/CYP19/CYP26 subfamilies	Lipid transport and metabolism	METABOLISM
118991	117903	KOG0157	Cytochrome P450 CYP4/CYP19/CYP26 subfamilies	Lipid transport and metabolism	METABOLISM
148572	147484	KOG0157	Cytochrome P450 CYP4/CYP19/CYP26 subfamilies	Lipid transport and metabolism	METABOLISM
228087	226999	KOG0157	Cytochrome P450 CYP4/CYP19/CYP26 subfamilies	Lipid transport and metabolism	METABOLISM
228276	227188	KOG0157	Cytochrome P450 CYP4/CYP19/CYP26 subfamilies	Lipid transport and metabolism	METABOLISM
231545	230457	KOG0157	Cytochrome P450 CYP4/CYP19/CYP26 subfamilies	Lipid transport and metabolism	METABOLISM
235291	234203	KOG0157	Cytochrome P450 CYP4/CYP19/CYP26 subfamilies	Lipid transport and metabolism	METABOLISM
236841	235753	KOG0157	Cytochrome P450 CYP4/CYP19/CYP26 subfamilies	Lipid transport and metabolism	METABOLISM
237407	236319	KOG0157	Cytochrome P450 CYP4/CYP19/CYP26 subfamilies	Lipid transport and metabolism	METABOLISM
237408	236320	KOG0157	Cytochrome P450 CYP4/CYP19/CYP26 subfamilies	Lipid transport and metabolism	METABOLISM
237983	236895	KOG0157	Cytochrome P450 CYP4/CYP19/CYP26 subfamilies	Lipid transport and metabolism	METABOLISM
239427	238339	KOG0157	Cytochrome P450 CYP4/CYP19/CYP26 subfamilies	Lipid transport and metabolism	METABOLISM
279035	277947	KOG0157	Cytochrome P450 CYP4/CYP19/CYP26 subfamilies	Lipid transport and metabolism	METABOLISM
102890	101802	KOG0157	Cytochrome P450 CYP4/CYP19/CYP26 subfamilies	Secondary metabolites biosynthesis, transport and catabolism	METABOLISM
118991	117903	KOG0157	Cytochrome P450 CYP4/CYP19/CYP26 subfamilies	Secondary metabolites biosynthesis, transport and catabolism	METABOLISM
148572	147484	KOG0157	Cytochrome P450 CYP4/CYP19/CYP26 subfamilies	Secondary metabolites biosynthesis, transport and catabolism	METABOLISM
228087	226999	KOG0157	Cytochrome P450 CYP4/CYP19/CYP26 subfamilies	Secondary metabolites biosynthesis, transport and catabolism	METABOLISM
228276	227188	KOG0157	Cytochrome P450 CYP4/CYP19/CYP26 subfamilies	Secondary metabolites biosynthesis, transport and catabolism	METABOLISM
231545	230457	KOG0157	Cytochrome P450 CYP4/CYP19/CYP26 subfamilies	Secondary metabolites biosynthesis, transport and catabolism	METABOLISM
235291	234203	KOG0157	Cytochrome P450 CYP4/CYP19/CYP26 subfamilies	Secondary metabolites biosynthesis, transport and catabolism	METABOLISM
236841	235753	KOG0157	Cytochrome P450 CYP4/CYP19/CYP26 subfamilies	Secondary metabolites biosynthesis, transport and catabolism	METABOLISM
237407	236319	KOG0157	Cytochrome P450 CYP4/CYP19/CYP26 subfamilies	Secondary metabolites biosynthesis, transport and catabolism	METABOLISM
237408	236320	KOG0157	Cytochrome P450 CYP4/CYP19/CYP26 subfamilies	Secondary metabolites biosynthesis, transport and catabolism	METABOLISM
237983	236895	KOG0157	Cytochrome P450 CYP4/CYP19/CYP26 subfamilies	Secondary metabolites biosynthesis, transport and catabolism	METABOLISM
239427	238339	KOG0157	Cytochrome P450 CYP4/CYP19/CYP26 subfamilies	Secondary metabolites biosynthesis, transport and catabolism	METABOLISM
279035	277947	KOG0157	Cytochrome P450 CYP4/CYP19/CYP26 subfamilies	Secondary metabolites biosynthesis, transport and catabolism	METABOLISM
227406	226318	KOG0158	Cytochrome P450 CYP3/CYP5/CYP6/CYP9 subfamilies	Secondary metabolites biosynthesis, transport and catabolism	METABOLISM
238078	236990	KOG0158	Cytochrome P450 CYP3/CYP5/CYP6/CYP9 subfamilies	Secondary metabolites biosynthesis, transport and catabolism	METABOLISM
99215	98127	KOG0160	Myosin class V heavy chain	Cytoskeleton	CELLULAR PROCESSES AND SIGNALING
194685	193597	KOG0160	Myosin class V heavy chain	Cytoskeleton	CELLULAR PROCESSES AND SIGNALING
184177	183089	KOG0161	Myosin class II heavy chain	Cytoskeleton	CELLULAR PROCESSES AND SIGNALING
226460	225372	KOG0162	Myosin class I heavy chain	Cytoskeleton	CELLULAR PROCESSES AND SIGNALING
229313	228225	KOG0166	Karyopherin (importin) alpha	Intracellular trafficking, secretion, and vesicular transport	CELLULAR PROCESSES AND SIGNALING
234473	233385	KOG0169	Phosphoinositide-specific phospholipase C	Signal transduction mechanisms	CELLULAR PROCESSES AND SIGNALING
226693	225605	KOG0170	E3 ubiquitin protein ligase	Posttranslational modification, protein turnover, chaperones	CELLULAR PROCESSES AND SIGNALING
36467	35379	KOG0171	Mitochondrial inner membrane protease, subunit IMP1	Posttranslational modification, protein turnover, chaperones	CELLULAR PROCESSES AND SIGNALING
84537	83449	KOG0172	Lysine-ketoglutarate reductase/saccharopine dehydrogenase	Amino acid transport and metabolism	METABOLISM
237537	236449	KOG0172	Lysine-ketoglutarate reductase/saccharopine dehydrogenase	Amino acid transport and metabolism	METABOLISM
232896	231808	KOG0173	20S proteasome, regulatory subunit beta type PSMB7/PSMB10/PUP1	Posttranslational modification, protein turnover, chaperones	CELLULAR PROCESSES AND SIGNALING
230417	229329	KOG0174	20S proteasome, regulatory subunit beta type PSMB6/PSMB9/PRE3	Posttranslational modification, protein turnover, chaperones	CELLULAR PROCESSES AND SIGNALING
237521	236433	KOG0175	20S proteasome, regulatory subunit beta type PSMB5/PSMB8/PRE2	Posttranslational modification, protein turnover, chaperones	CELLULAR PROCESSES AND SIGNALING
226520	225432	KOG0176	20S proteasome, regulatory subunit alpha type PSMA5/PUP2	Posttranslational modification, protein turnover, chaperones	CELLULAR PROCESSES AND SIGNALING
237224	236136	KOG0177	20S proteasome, regulatory subunit beta type PSMB2/PRE1	Posttranslational modification, protein turnover, chaperones	CELLULAR PROCESSES AND SIGNALING
235879	234791	KOG0178	20S proteasome, regulatory subunit alpha type PSMA4/PRE9	Posttranslational modification, protein turnover, chaperones	CELLULAR PROCESSES AND SIGNALING
232273	231185	KOG0179	20S proteasome, regulatory subunit beta type PSMB1/PRE7	Posttranslational modification, protein turnover, chaperones	CELLULAR PROCESSES AND SIGNALING
229803	228715	KOG0180	20S proteasome, regulatory subunit beta type PSMB3/PUP3	Posttranslational modification, protein turnover, chaperones	CELLULAR PROCESSES AND SIGNALING
231097	230009	KOG0181	20S proteasome, regulatory subunit alpha type PSMA2/PRE8	Posttranslational modification, protein turnover, chaperones	CELLULAR PROCESSES AND SIGNALING
234623	233535	KOG0182	20S proteasome, regulatory subunit alpha type PSMA6/SCL1	Posttranslational modification, protein turnover, chaperones	CELLULAR PROCESSES AND SIGNALING
233819	232731	KOG0183	20S proteasome, regulatory subunit alpha type PSMA7/PRE6	Posttranslational modification, protein turnover, chaperones	CELLULAR PROCESSES AND SIGNALING
237439	236351	KOG0183	20S proteasome, regulatory subunit alpha type PSMA7/PRE6	Posttranslational modification, protein turnover, chaperones	CELLULAR PROCESSES AND SIGNALING
231017	229929	KOG0184	20S proteasome, regulatory subunit alpha type PSMA3/PRE10	Posttranslational modification, protein turnover, chaperones	CELLULAR PROCESSES AND SIGNALING
228790	227702	KOG0185	20S proteasome, regulatory subunit beta type PSMB4/PRE4	Posttranslational modification, protein turnover, chaperones	CELLULAR PROCESSES AND SIGNALING
227607	226519	KOG0186	Proline oxidase	Amino acid transport and metabolism	METABOLISM
250570	249482	KOG0186	Proline oxidase	Amino acid transport and metabolism	METABOLISM
230448	229360	KOG0187	40S ribosomal protein S17	Translation, ribosomal structure and biogenesis	INFORMATION STORAGE AND PROCESSING
192119	191031	KOG0188	Alanyl-tRNA synthetase	Translation, ribosomal structure and biogenesis	INFORMATION STORAGE AND PROCESSING
236975	235887	KOG0189	Phosphoadenosine phosphosulfate reductase	Amino acid transport and metabolism	METABOLISM
3933	2845	KOG0190	Protein disulfide isomerase (prolyl 4-hydroxylase beta subunit)	Posttranslational modification, protein turnover, chaperones	CELLULAR PROCESSES AND SIGNALING
106711	105623	KOG0191	Thioredoxin/protein disulfide isomerase	Posttranslational modification, protein turnover, chaperones	CELLULAR PROCESSES AND SIGNALING
210771	209683	KOG0191	Thioredoxin/protein disulfide isomerase	Posttranslational modification, protein turnover, chaperones	CELLULAR PROCESSES AND SIGNALING
226489	225401	KOG0191	Thioredoxin/protein disulfide isomerase	Posttranslational modification, protein turnover, chaperones	CELLULAR PROCESSES AND SIGNALING
53019	51931	KOG0198	MEKK and related serine/threonine protein kinases	Signal transduction mechanisms	CELLULAR PROCESSES AND SIGNALING
230543	229455	KOG0198	MEKK and related serine/threonine protein kinases	Signal transduction mechanisms	CELLULAR PROCESSES AND SIGNALING
230966	229878	KOG0198	MEKK and related serine/threonine protein kinases	Signal transduction mechanisms	CELLULAR PROCESSES AND SIGNALING
228895	227807	KOG0201	Serine/threonine protein kinase	Signal transduction mechanisms	CELLULAR PROCESSES AND SIGNALING
232369	231281	KOG0201	Serine/threonine protein kinase	Signal transduction mechanisms	CELLULAR PROCESSES AND SIGNALING
233357	232269	KOG0201	Serine/threonine protein kinase	Signal transduction mechanisms	CELLULAR PROCESSES AND SIGNALING
22106	21018	KOG0202	Ca2+ transporting ATPase	Inorganic ion transport and metabolism	METABOLISM
139974	138886	KOG0202	Ca2+ transporting ATPase	Inorganic ion transport and metabolism	METABOLISM
227010	225922	KOG0202	Ca2+ transporting ATPase	Inorganic ion transport and metabolism	METABOLISM
242656	241568	KOG0204	Calcium transporting ATPase	Inorganic ion transport and metabolism	METABOLISM
137366	136278	KOG0205	Plasma membrane H+-transporting ATPase	Inorganic ion transport and metabolism	METABOLISM
4636	3548	KOG0206	P-type ATPase	General function prediction only	POORLY CHARACTERIZED
227602	226514	KOG0206	P-type ATPase	General function prediction only	POORLY CHARACTERIZED
286167	285079	KOG0206	P-type ATPase	General function prediction only	POORLY CHARACTERIZED
288522	287434	KOG0206	P-type ATPase	General function prediction only	POORLY CHARACTERIZED
233979	232891	KOG0207	Cation transport ATPase	Inorganic ion transport and metabolism	METABOLISM
236560	235472	KOG0207	Cation transport ATPase	Inorganic ion transport and metabolism	METABOLISM
85058	83970	KOG0208	Cation transport ATPase	Inorganic ion transport and metabolism	METABOLISM
211378	210290	KOG0209	P-type ATPase	Inorganic ion transport and metabolism	METABOLISM
289387	288299	KOG0209	P-type ATPase	Inorganic ion transport and metabolism	METABOLISM
231556	230468	KOG0210	P-type ATPase	Inorganic ion transport and metabolism	METABOLISM
184527	183439	KOG0211	Protein phosphatase 2A regulatory subunit A and related proteins	Signal transduction mechanisms	CELLULAR PROCESSES AND SIGNALING
282420	281332	KOG0212	Uncharacterized conserved protein	Function unknown	POORLY CHARACTERIZED
237984	236896	KOG0213	Splicing factor 3b, subunit 1	RNA processing and modification	INFORMATION STORAGE AND PROCESSING
232040	230952	KOG0214	RNA polymerase II, second largest subunit	Transcription	INFORMATION STORAGE AND PROCESSING
237625	236537	KOG0215	RNA polymerase III, second largest subunit	Transcription	INFORMATION STORAGE AND PROCESSING
11428	10340	KOG0216	RNA polymerase I, second largest subunit	Transcription	INFORMATION STORAGE AND PROCESSING
36963	35875	KOG0217	Mismatch repair ATPase MSH6 (MutS family)	Replication, recombination and repair	INFORMATION STORAGE AND PROCESSING
144480	143392	KOG0218	Mismatch repair MSH3	Replication, recombination and repair	INFORMATION STORAGE AND PROCESSING
237139	236051	KOG0218	Mismatch repair MSH3	Replication, recombination and repair	INFORMATION STORAGE AND PROCESSING
62744	61656	KOG0219	Mismatch repair ATPase MSH2 (MutS family)	Replication, recombination and repair	INFORMATION STORAGE AND PROCESSING
231550	230462	KOG0223	Aquaporin (major intrinsic protein family)	Carbohydrate transport and metabolism	METABOLISM
5655	4567	KOG0224	Aquaporin (major intrinsic protein family)	Carbohydrate transport and metabolism	METABOLISM
231645	230557	KOG0224	Aquaporin (major intrinsic protein family)	Carbohydrate transport and metabolism	METABOLISM
229935	228847	KOG0225	Pyruvate dehydrogenase E1, alpha subunit	Energy production and conversion	METABOLISM
70688	69600	KOG0226	RNA-binding proteins	General function prediction only	POORLY CHARACTERIZED
233878	232790	KOG0227	Splicing factor 3a, subunit 2	RNA processing and modification	INFORMATION STORAGE AND PROCESSING
182357	181269	KOG0228	Beta-fructofuranosidase (invertase)	Carbohydrate transport and metabolism	METABOLISM
286507	285419	KOG0229	Phosphatidylinositol-4-phosphate 5-kinase	Signal transduction mechanisms	CELLULAR PROCESSES AND SIGNALING
196915	195827	KOG0230	Phosphatidylinositol-4-phosphate 5-kinase and related FYVE finger-containing proteins	Signal transduction mechanisms	CELLULAR PROCESSES AND SIGNALING
228682	227594	KOG0232	Vacuolar H+-ATPase V0 sector, subunits c/c'	Energy production and conversion	METABOLISM
229644	228556	KOG0232	Vacuolar H+-ATPase V0 sector, subunits c/c'	Energy production and conversion	METABOLISM
230865	229777	KOG0233	Vacuolar H+-ATPase V0 sector, subunit c''	Energy production and conversion	METABOLISM
82450	81362	KOG0234	Fructose-6-phosphate 2-kinase/fructose-2,6-biphosphatase	Carbohydrate transport and metabolism	METABOLISM
227632	226544	KOG0234	Fructose-6-phosphate 2-kinase/fructose-2,6-biphosphatase	Carbohydrate transport and metabolism	METABOLISM
247459	246371	KOG0234	Fructose-6-phosphate 2-kinase/fructose-2,6-biphosphatase	Carbohydrate transport and metabolism	METABOLISM
72031	70943	KOG0235	Phosphoglycerate mutase	Carbohydrate transport and metabolism	METABOLISM
77946	76858	KOG0235	Phosphoglycerate mutase	Carbohydrate transport and metabolism	METABOLISM
230695	229607	KOG0235	Phosphoglycerate mutase	Carbohydrate transport and metabolism	METABOLISM
236564	235476	KOG0235	Phosphoglycerate mutase	Carbohydrate transport and metabolism	METABOLISM
15034	13946	KOG0236	Sulfate/bicarbonate/oxalate exchanger SAT-1 and related transporters (SLC26 family)	Inorganic ion transport and metabolism	METABOLISM
133648	132560	KOG0236	Sulfate/bicarbonate/oxalate exchanger SAT-1 and related transporters (SLC26 family)	Inorganic ion transport and metabolism	METABOLISM
229754	228666	KOG0236	Sulfate/bicarbonate/oxalate exchanger SAT-1 and related transporters (SLC26 family)	Inorganic ion transport and metabolism	METABOLISM
229911	228823	KOG0237	Glycinamide ribonucleotide synthetase (GARS)/Aminoimidazole ribonucleotide synthetase (AIRS)	Nucleotide transport and metabolism	METABOLISM
226837	225749	KOG0238	3-Methylcrotonyl-CoA carboxylase, biotin-containing subunit/Propionyl-CoA carboxylase, alpha chain/Acetyl-CoA carboxylase, biotin carboxylase subunit	Amino acid transport and metabolism	METABOLISM
275918	274830	KOG0238	3-Methylcrotonyl-CoA carboxylase, biotin-containing subunit/Propionyl-CoA carboxylase, alpha chain/Acetyl-CoA carboxylase, biotin carboxylase subunit	Amino acid transport and metabolism	METABOLISM
289921	288833	KOG0238	3-Methylcrotonyl-CoA carboxylase, biotin-containing subunit/Propionyl-CoA carboxylase, alpha chain/Acetyl-CoA carboxylase, biotin carboxylase subunit	Amino acid transport and metabolism	METABOLISM
226837	225749	KOG0238	3-Methylcrotonyl-CoA carboxylase, biotin-containing subunit/Propionyl-CoA carboxylase, alpha chain/Acetyl-CoA carboxylase, biotin carboxylase subunit	Lipid transport and metabolism	METABOLISM
275918	274830	KOG0238	3-Methylcrotonyl-CoA carboxylase, biotin-containing subunit/Propionyl-CoA carboxylase, alpha chain/Acetyl-CoA carboxylase, biotin carboxylase subunit	Lipid transport and metabolism	METABOLISM
289921	288833	KOG0238	3-Methylcrotonyl-CoA carboxylase, biotin-containing subunit/Propionyl-CoA carboxylase, alpha chain/Acetyl-CoA carboxylase, biotin carboxylase subunit	Lipid transport and metabolism	METABOLISM
235331	234243	KOG0239	Kinesin (KAR3 subfamily)	Cytoskeleton	CELLULAR PROCESSES AND SIGNALING
145468	144380	KOG0240	Kinesin (SMY1 subfamily)	Cytoskeleton	CELLULAR PROCESSES AND SIGNALING
200857	199769	KOG0241	Kinesin-like protein	Cytoskeleton	CELLULAR PROCESSES AND SIGNALING
226847	225759	KOG0242	Kinesin-like protein	Cytoskeleton	CELLULAR PROCESSES AND SIGNALING
229413	228325	KOG0242	Kinesin-like protein	Cytoskeleton	CELLULAR PROCESSES AND SIGNALING
46995	45907	KOG0243	Kinesin-like protein	Cytoskeleton	CELLULAR PROCESSES AND SIGNALING
59905	58817	KOG0243	Kinesin-like protein	Cytoskeleton	CELLULAR PROCESSES AND SIGNALING
233732	232644	KOG0244	Kinesin-like protein	Cytoskeleton	CELLULAR PROCESSES AND SIGNALING
227127	226039	KOG0247	Kinesin-like protein	Cytoskeleton	CELLULAR PROCESSES AND SIGNALING
231466	230378	KOG0250	DNA repair protein RAD18 (SMC family protein)	Replication, recombination and repair	INFORMATION STORAGE AND PROCESSING
237090	236002	KOG0251	Clathrin assembly protein AP180 and related proteins, contain ENTH domain	Signal transduction mechanisms	CELLULAR PROCESSES AND SIGNALING
237119	236031	KOG0251	Clathrin assembly protein AP180 and related proteins, contain ENTH domain	Signal transduction mechanisms	CELLULAR PROCESSES AND SIGNALING
237090	236002	KOG0251	Clathrin assembly protein AP180 and related proteins, contain ENTH domain	Intracellular trafficking, secretion, and vesicular transport	CELLULAR PROCESSES AND SIGNALING
237119	236031	KOG0251	Clathrin assembly protein AP180 and related proteins, contain ENTH domain	Intracellular trafficking, secretion, and vesicular transport	CELLULAR PROCESSES AND SIGNALING
87103	86015	KOG0252	Inorganic phosphate transporter	Inorganic ion transport and metabolism	METABOLISM
110835	109747	KOG0252	Inorganic phosphate transporter	Inorganic ion transport and metabolism	METABOLISM
110866	109778	KOG0252	Inorganic phosphate transporter	Inorganic ion transport and metabolism	METABOLISM
213927	212839	KOG0252	Inorganic phosphate transporter	Inorganic ion transport and metabolism	METABOLISM
239663	238575	KOG0252	Inorganic phosphate transporter	Inorganic ion transport and metabolism	METABOLISM
290691	289603	KOG0252	Inorganic phosphate transporter	Inorganic ion transport and metabolism	METABOLISM
237842	236754	KOG0253	Synaptic vesicle transporter SV2 (major facilitator superfamily)	General function prediction only	POORLY CHARACTERIZED
268440	267352	KOG0253	Synaptic vesicle transporter SV2 (major facilitator superfamily)	General function prediction only	POORLY CHARACTERIZED
20415	19327	KOG0254	Predicted transporter (major facilitator superfamily)	General function prediction only	POORLY CHARACTERIZED
23467	22379	KOG0254	Predicted transporter (major facilitator superfamily)	General function prediction only	POORLY CHARACTERIZED
41158	40070	KOG0254	Predicted transporter (major facilitator superfamily)	General function prediction only	POORLY CHARACTERIZED
42214	41126	KOG0254	Predicted transporter (major facilitator superfamily)	General function prediction only	POORLY CHARACTERIZED
67402	66314	KOG0254	Predicted transporter (major facilitator superfamily)	General function prediction only	POORLY CHARACTERIZED
80658	79570	KOG0254	Predicted transporter (major facilitator superfamily)	General function prediction only	POORLY CHARACTERIZED
81515	80427	KOG0254	Predicted transporter (major facilitator superfamily)	General function prediction only	POORLY CHARACTERIZED
108365	107277	KOG0254	Predicted transporter (major facilitator superfamily)	General function prediction only	POORLY CHARACTERIZED
110108	109020	KOG0254	Predicted transporter (major facilitator superfamily)	General function prediction only	POORLY CHARACTERIZED
114628	113540	KOG0254	Predicted transporter (major facilitator superfamily)	General function prediction only	POORLY CHARACTERIZED
117407	116319	KOG0254	Predicted transporter (major facilitator superfamily)	General function prediction only	POORLY CHARACTERIZED
118536	117448	KOG0254	Predicted transporter (major facilitator superfamily)	General function prediction only	POORLY CHARACTERIZED
122981	121893	KOG0254	Predicted transporter (major facilitator superfamily)	General function prediction only	POORLY CHARACTERIZED
132978	131890	KOG0254	Predicted transporter (major facilitator superfamily)	General function prediction only	POORLY CHARACTERIZED
147814	146726	KOG0254	Predicted transporter (major facilitator superfamily)	General function prediction only	POORLY CHARACTERIZED
214565	213477	KOG0254	Predicted transporter (major facilitator superfamily)	General function prediction only	POORLY CHARACTERIZED
228074	226986	KOG0254	Predicted transporter (major facilitator superfamily)	General function prediction only	POORLY CHARACTERIZED
229337	228249	KOG0254	Predicted transporter (major facilitator superfamily)	General function prediction only	POORLY CHARACTERIZED
229365	228277	KOG0254	Predicted transporter (major facilitator superfamily)	General function prediction only	POORLY CHARACTERIZED
229528	228440	KOG0254	Predicted transporter (major facilitator superfamily)	General function prediction only	POORLY CHARACTERIZED
229688	228600	KOG0254	Predicted transporter (major facilitator superfamily)	General function prediction only	POORLY CHARACTERIZED
230169	229081	KOG0254	Predicted transporter (major facilitator superfamily)	General function prediction only	POORLY CHARACTERIZED
231047	229959	KOG0254	Predicted transporter (major facilitator superfamily)	General function prediction only	POORLY CHARACTERIZED
231058	229970	KOG0254	Predicted transporter (major facilitator superfamily)	General function prediction only	POORLY CHARACTERIZED
231763	230675	KOG0254	Predicted transporter (major facilitator superfamily)	General function prediction only	POORLY CHARACTERIZED
231838	230750	KOG0254	Predicted transporter (major facilitator superfamily)	General function prediction only	POORLY CHARACTERIZED
233632	232544	KOG0254	Predicted transporter (major facilitator superfamily)	General function prediction only	POORLY CHARACTERIZED
234353	233265	KOG0254	Predicted transporter (major facilitator superfamily)	General function prediction only	POORLY CHARACTERIZED
234632	233544	KOG0254	Predicted transporter (major facilitator superfamily)	General function prediction only	POORLY CHARACTERIZED
235666	234578	KOG0254	Predicted transporter (major facilitator superfamily)	General function prediction only	POORLY CHARACTERIZED
236576	235488	KOG0254	Predicted transporter (major facilitator superfamily)	General function prediction only	POORLY CHARACTERIZED
237868	236780	KOG0254	Predicted transporter (major facilitator superfamily)	General function prediction only	POORLY CHARACTERIZED
238859	237771	KOG0254	Predicted transporter (major facilitator superfamily)	General function prediction only	POORLY CHARACTERIZED
239253	238165	KOG0254	Predicted transporter (major facilitator superfamily)	General function prediction only	POORLY CHARACTERIZED
239368	238280	KOG0254	Predicted transporter (major facilitator superfamily)	General function prediction only	POORLY CHARACTERIZED
243823	242735	KOG0254	Predicted transporter (major facilitator superfamily)	General function prediction only	POORLY CHARACTERIZED
249595	248507	KOG0254	Predicted transporter (major facilitator superfamily)	General function prediction only	POORLY CHARACTERIZED
249795	248707	KOG0254	Predicted transporter (major facilitator superfamily)	General function prediction only	POORLY CHARACTERIZED
259464	258376	KOG0254	Predicted transporter (major facilitator superfamily)	General function prediction only	POORLY CHARACTERIZED
260812	259724	KOG0254	Predicted transporter (major facilitator superfamily)	General function prediction only	POORLY CHARACTERIZED
265796	264708	KOG0254	Predicted transporter (major facilitator superfamily)	General function prediction only	POORLY CHARACTERIZED
266819	265731	KOG0254	Predicted transporter (major facilitator superfamily)	General function prediction only	POORLY CHARACTERIZED
277026	275938	KOG0254	Predicted transporter (major facilitator superfamily)	General function prediction only	POORLY CHARACTERIZED
277977	276889	KOG0254	Predicted transporter (major facilitator superfamily)	General function prediction only	POORLY CHARACTERIZED
278134	277046	KOG0254	Predicted transporter (major facilitator superfamily)	General function prediction only	POORLY CHARACTERIZED
284247	283159	KOG0254	Predicted transporter (major facilitator superfamily)	General function prediction only	POORLY CHARACTERIZED
28678	27590	KOG0255	Synaptic vesicle transporter SVOP and related transporters (major facilitator superfamily)	General function prediction only	POORLY CHARACTERIZED
58471	57383	KOG0255	Synaptic vesicle transporter SVOP and related transporters (major facilitator superfamily)	General function prediction only	POORLY CHARACTERIZED
83025	81937	KOG0255	Synaptic vesicle transporter SVOP and related transporters (major facilitator superfamily)	General function prediction only	POORLY CHARACTERIZED
91581	90493	KOG0255	Synaptic vesicle transporter SVOP and related transporters (major facilitator superfamily)	General function prediction only	POORLY CHARACTERIZED
109424	108336	KOG0255	Synaptic vesicle transporter SVOP and related transporters (major facilitator superfamily)	General function prediction only	POORLY CHARACTERIZED
113826	112738	KOG0255	Synaptic vesicle transporter SVOP and related transporters (major facilitator superfamily)	General function prediction only	POORLY CHARACTERIZED
144110	143022	KOG0255	Synaptic vesicle transporter SVOP and related transporters (major facilitator superfamily)	General function prediction only	POORLY CHARACTERIZED
145872	144784	KOG0255	Synaptic vesicle transporter SVOP and related transporters (major facilitator superfamily)	General function prediction only	POORLY CHARACTERIZED
187773	186685	KOG0255	Synaptic vesicle transporter SVOP and related transporters (major facilitator superfamily)	General function prediction only	POORLY CHARACTERIZED
191767	190679	KOG0255	Synaptic vesicle transporter SVOP and related transporters (major facilitator superfamily)	General function prediction only	POORLY CHARACTERIZED
219051	217963	KOG0255	Synaptic vesicle transporter SVOP and related transporters (major facilitator superfamily)	General function prediction only	POORLY CHARACTERIZED
227932	226844	KOG0255	Synaptic vesicle transporter SVOP and related transporters (major facilitator superfamily)	General function prediction only	POORLY CHARACTERIZED
228368	227280	KOG0255	Synaptic vesicle transporter SVOP and related transporters (major facilitator superfamily)	General function prediction only	POORLY CHARACTERIZED
228823	227735	KOG0255	Synaptic vesicle transporter SVOP and related transporters (major facilitator superfamily)	General function prediction only	POORLY CHARACTERIZED
229522	228434	KOG0255	Synaptic vesicle transporter SVOP and related transporters (major facilitator superfamily)	General function prediction only	POORLY CHARACTERIZED
230476	229388	KOG0255	Synaptic vesicle transporter SVOP and related transporters (major facilitator superfamily)	General function prediction only	POORLY CHARACTERIZED
230535	229447	KOG0255	Synaptic vesicle transporter SVOP and related transporters (major facilitator superfamily)	General function prediction only	POORLY CHARACTERIZED
230972	229884	KOG0255	Synaptic vesicle transporter SVOP and related transporters (major facilitator superfamily)	General function prediction only	POORLY CHARACTERIZED
231042	229954	KOG0255	Synaptic vesicle transporter SVOP and related transporters (major facilitator superfamily)	General function prediction only	POORLY CHARACTERIZED
231337	230249	KOG0255	Synaptic vesicle transporter SVOP and related transporters (major facilitator superfamily)	General function prediction only	POORLY CHARACTERIZED
231421	230333	KOG0255	Synaptic vesicle transporter SVOP and related transporters (major facilitator superfamily)	General function prediction only	POORLY CHARACTERIZED
233388	232300	KOG0255	Synaptic vesicle transporter SVOP and related transporters (major facilitator superfamily)	General function prediction only	POORLY CHARACTERIZED
233390	232302	KOG0255	Synaptic vesicle transporter SVOP and related transporters (major facilitator superfamily)	General function prediction only	POORLY CHARACTERIZED
233451	232363	KOG0255	Synaptic vesicle transporter SVOP and related transporters (major facilitator superfamily)	General function prediction only	POORLY CHARACTERIZED
234498	233410	KOG0255	Synaptic vesicle transporter SVOP and related transporters (major facilitator superfamily)	General function prediction only	POORLY CHARACTERIZED
234499	233411	KOG0255	Synaptic vesicle transporter SVOP and related transporters (major facilitator superfamily)	General function prediction only	POORLY CHARACTERIZED
234809	233721	KOG0255	Synaptic vesicle transporter SVOP and related transporters (major facilitator superfamily)	General function prediction only	POORLY CHARACTERIZED
235737	234649	KOG0255	Synaptic vesicle transporter SVOP and related transporters (major facilitator superfamily)	General function prediction only	POORLY CHARACTERIZED
237008	235920	KOG0255	Synaptic vesicle transporter SVOP and related transporters (major facilitator superfamily)	General function prediction only	POORLY CHARACTERIZED
237725	236637	KOG0255	Synaptic vesicle transporter SVOP and related transporters (major facilitator superfamily)	General function prediction only	POORLY CHARACTERIZED
238771	237683	KOG0255	Synaptic vesicle transporter SVOP and related transporters (major facilitator superfamily)	General function prediction only	POORLY CHARACTERIZED
239296	238208	KOG0255	Synaptic vesicle transporter SVOP and related transporters (major facilitator superfamily)	General function prediction only	POORLY CHARACTERIZED
239500	238412	KOG0255	Synaptic vesicle transporter SVOP and related transporters (major facilitator superfamily)	General function prediction only	POORLY CHARACTERIZED
258235	257147	KOG0255	Synaptic vesicle transporter SVOP and related transporters (major facilitator superfamily)	General function prediction only	POORLY CHARACTERIZED
263058	261970	KOG0255	Synaptic vesicle transporter SVOP and related transporters (major facilitator superfamily)	General function prediction only	POORLY CHARACTERIZED
263224	262136	KOG0255	Synaptic vesicle transporter SVOP and related transporters (major facilitator superfamily)	General function prediction only	POORLY CHARACTERIZED
268633	267545	KOG0255	Synaptic vesicle transporter SVOP and related transporters (major facilitator superfamily)	General function prediction only	POORLY CHARACTERIZED
280088	279000	KOG0255	Synaptic vesicle transporter SVOP and related transporters (major facilitator superfamily)	General function prediction only	POORLY CHARACTERIZED
286290	285202	KOG0255	Synaptic vesicle transporter SVOP and related transporters (major facilitator superfamily)	General function prediction only	POORLY CHARACTERIZED
208317	207229	KOG0257	Kynurenine aminotransferase, glutamine transaminase K	Amino acid transport and metabolism	METABOLISM
228495	227407	KOG0257	Kynurenine aminotransferase, glutamine transaminase K	Amino acid transport and metabolism	METABOLISM
231819	230731	KOG0257	Kynurenine aminotransferase, glutamine transaminase K	Amino acid transport and metabolism	METABOLISM
68472	67384	KOG0258	Alanine aminotransferase	Amino acid transport and metabolism	METABOLISM
235694	234606	KOG0260	RNA polymerase II, large subunit	Transcription	INFORMATION STORAGE AND PROCESSING
236078	234990	KOG0261	RNA polymerase III, large subunit	Transcription	INFORMATION STORAGE AND PROCESSING
199056	197968	KOG0262	RNA polymerase I, large subunit	Transcription	INFORMATION STORAGE AND PROCESSING
237438	236350	KOG0263	Transcription initiation factor TFIID, subunit TAF5 (also component of histone acetyltransferase SAGA)	Transcription	INFORMATION STORAGE AND PROCESSING
215438	214350	KOG0264	Nucleosome remodeling factor, subunit CAF1/NURF55/MSI1	Chromatin structure and dynamics	INFORMATION STORAGE AND PROCESSING
237403	236315	KOG0264	Nucleosome remodeling factor, subunit CAF1/NURF55/MSI1	Chromatin structure and dynamics	INFORMATION STORAGE AND PROCESSING
238450	237362	KOG0264	Nucleosome remodeling factor, subunit CAF1/NURF55/MSI1	Chromatin structure and dynamics	INFORMATION STORAGE AND PROCESSING
234573	233485	KOG0265	U5 snRNP-specific protein-like factor and related proteins	RNA processing and modification	INFORMATION STORAGE AND PROCESSING
248320	247232	KOG0265	U5 snRNP-specific protein-like factor and related proteins	RNA processing and modification	INFORMATION STORAGE AND PROCESSING
127800	126712	KOG0266	WD40 repeat-containing protein	General function prediction only	POORLY CHARACTERIZED
226534	225446	KOG0266	WD40 repeat-containing protein	General function prediction only	POORLY CHARACTERIZED
229458	228370	KOG0266	WD40 repeat-containing protein	General function prediction only	POORLY CHARACTERIZED
245896	244808	KOG0266	WD40 repeat-containing protein	General function prediction only	POORLY CHARACTERIZED
232897	231809	KOG0268	Sof1-like rRNA processing protein (contains WD40 repeats)	RNA processing and modification	INFORMATION STORAGE AND PROCESSING
237730	236642	KOG0269	WD40 repeat-containing protein	Function unknown	POORLY CHARACTERIZED
226393	225305	KOG0270	WD40 repeat-containing protein	Function unknown	POORLY CHARACTERIZED
238708	237620	KOG0271	Notchless-like WD40 repeat-containing protein	Function unknown	POORLY CHARACTERIZED
228129	227041	KOG0272	U4/U6 small nuclear ribonucleoprotein Prp4 (contains WD40 repeats)	RNA processing and modification	INFORMATION STORAGE AND PROCESSING
228447	227359	KOG0272	U4/U6 small nuclear ribonucleoprotein Prp4 (contains WD40 repeats)	RNA processing and modification	INFORMATION STORAGE AND PROCESSING
265345	264257	KOG0273	Beta-transducin family (WD-40 repeat) protein	Chromatin structure and dynamics	INFORMATION STORAGE AND PROCESSING
136949	135861	KOG0274	Cdc4 and related F-box and WD-40 proteins	General function prediction only	POORLY CHARACTERIZED
227462	226374	KOG0274	Cdc4 and related F-box and WD-40 proteins	General function prediction only	POORLY CHARACTERIZED
233892	232804	KOG0274	Cdc4 and related F-box and WD-40 proteins	General function prediction only	POORLY CHARACTERIZED
237121	236033	KOG0274	Cdc4 and related F-box and WD-40 proteins	General function prediction only	POORLY CHARACTERIZED
238913	237825	KOG0274	Cdc4 and related F-box and WD-40 proteins	General function prediction only	POORLY CHARACTERIZED
250678	249590	KOG0274	Cdc4 and related F-box and WD-40 proteins	General function prediction only	POORLY CHARACTERIZED
217160	216072	KOG0276	Vesicle coat complex COPI, beta' subunit	Intracellular trafficking, secretion, and vesicular transport	CELLULAR PROCESSES AND SIGNALING
185318	184230	KOG0277	Peroxisomal targeting signal type 2 receptor	Intracellular trafficking, secretion, and vesicular transport	CELLULAR PROCESSES AND SIGNALING
260456	259368	KOG0277	Peroxisomal targeting signal type 2 receptor	Intracellular trafficking, secretion, and vesicular transport	CELLULAR PROCESSES AND SIGNALING
230987	229899	KOG0278	Serine/threonine kinase receptor-associated protein	Lipid transport and metabolism	METABOLISM
227835	226747	KOG0279	G protein beta subunit-like protein	Signal transduction mechanisms	CELLULAR PROCESSES AND SIGNALING
226552	225464	KOG0280	Uncharacterized conserved protein	Amino acid transport and metabolism	METABOLISM
229838	228750	KOG0281	Beta-TrCP (transducin repeats containing)/Slimb proteins	Function unknown	POORLY CHARACTERIZED
233997	232909	KOG0282	mRNA splicing factor	Function unknown	POORLY CHARACTERIZED
226595	225507	KOG0283	WD40 repeat-containing protein	Function unknown	POORLY CHARACTERIZED
239382	238294	KOG0284	Polyadenylation factor I complex, subunit PFS2	RNA processing and modification	INFORMATION STORAGE AND PROCESSING
4867	3779	KOG0285	Pleiotropic regulator 1	RNA processing and modification	INFORMATION STORAGE AND PROCESSING
226410	225322	KOG0286	G-protein beta subunit	General function prediction only	POORLY CHARACTERIZED
238837	237749	KOG0287	Postreplication repair protein RAD18	Replication, recombination and repair	INFORMATION STORAGE AND PROCESSING
234451	233363	KOG0289	mRNA splicing factor	General function prediction only	POORLY CHARACTERIZED
229083	227995	KOG0290	Conserved WD40 repeat-containing protein AN11	Function unknown	POORLY CHARACTERIZED
236447	235359	KOG0291	WD40-repeat-containing subunit of the 18S rRNA processing complex	RNA processing and modification	INFORMATION STORAGE AND PROCESSING
182634	181546	KOG0292	Vesicle coat complex COPI, alpha subunit	Intracellular trafficking, secretion, and vesicular transport	CELLULAR PROCESSES AND SIGNALING
243713	242625	KOG0293	WD40 repeat-containing protein	Function unknown	POORLY CHARACTERIZED
259686	258598	KOG0294	WD40 repeat-containing protein	Function unknown	POORLY CHARACTERIZED
118062	116974	KOG0295	WD40 repeat-containing protein	Function unknown	POORLY CHARACTERIZED
234300	233212	KOG0296	Angio-associated migratory cell protein (contains WD40 repeats)	Function unknown	POORLY CHARACTERIZED
19766	18678	KOG0297	TNF receptor-associated factor	Signal transduction mechanisms	CELLULAR PROCESSES AND SIGNALING
249675	248587	KOG0298	DEAD box-containing helicase-like transcription factor/DNA repair protein	Replication, recombination and repair	INFORMATION STORAGE AND PROCESSING
239617	238529	KOG0299	U3 snoRNP-associated protein (contains WD40 repeats)	RNA processing and modification	INFORMATION STORAGE AND PROCESSING
232690	231602	KOG0301	Phospholipase A2-activating protein (contains WD40 repeats)	Lipid transport and metabolism	METABOLISM
109891	108803	KOG0302	Ribosome Assembly protein	General function prediction only	POORLY CHARACTERIZED
239535	238447	KOG0303	Actin-binding protein Coronin, contains WD40 repeats	Cytoskeleton	CELLULAR PROCESSES AND SIGNALING
268184	267096	KOG0304	mRNA deadenylase subunit	RNA processing and modification	INFORMATION STORAGE AND PROCESSING
112427	111339	KOG0305	Anaphase promoting complex, Cdc20, Cdh1, and Ama1 subunits	Posttranslational modification, protein turnover, chaperones	CELLULAR PROCESSES AND SIGNALING
215805	214717	KOG0305	Anaphase promoting complex, Cdc20, Cdh1, and Ama1 subunits	Posttranslational modification, protein turnover, chaperones	CELLULAR PROCESSES AND SIGNALING
237689	236601	KOG0305	Anaphase promoting complex, Cdc20, Cdh1, and Ama1 subunits	Posttranslational modification, protein turnover, chaperones	CELLULAR PROCESSES AND SIGNALING
112427	111339	KOG0305	Anaphase promoting complex, Cdc20, Cdh1, and Ama1 subunits	Cell cycle control, cell division, chromosome partitioning	METABOLISM
215805	214717	KOG0305	Anaphase promoting complex, Cdc20, Cdh1, and Ama1 subunits	Cell cycle control, cell division, chromosome partitioning	METABOLISM
237689	236601	KOG0305	Anaphase promoting complex, Cdc20, Cdh1, and Ama1 subunits	Cell cycle control, cell division, chromosome partitioning	METABOLISM
234241	233153	KOG0306	WD40-repeat-containing subunit of the 18S rRNA processing complex	RNA processing and modification	INFORMATION STORAGE AND PROCESSING
228616	227528	KOG0307	Vesicle coat complex COPII, subunit SEC31	Intracellular trafficking, secretion, and vesicular transport	CELLULAR PROCESSES AND SIGNALING
232266	231178	KOG0308	Conserved WD40 repeat-containing protein	Function unknown	POORLY CHARACTERIZED
290805	289717	KOG0309	Conserved WD40 repeat-containing protein	Function unknown	POORLY CHARACTERIZED
226431	225343	KOG0310	Conserved WD40 repeat-containing protein	Function unknown	POORLY CHARACTERIZED
237288	236200	KOG0313	Microtubule binding protein YTM1 (contains WD40 repeats)	Cytoskeleton	CELLULAR PROCESSES AND SIGNALING
238921	237833	KOG0314	Predicted E3 ubiquitin ligase	Posttranslational modification, protein turnover, chaperones	CELLULAR PROCESSES AND SIGNALING
227334	226246	KOG0315	G-protein beta subunit-like protein (contains WD40 repeats)	General function prediction only	POORLY CHARACTERIZED
234245	233157	KOG0317	Predicted E3 ubiquitin ligase, integral peroxisomal membrane protein	Posttranslational modification, protein turnover, chaperones	CELLULAR PROCESSES AND SIGNALING
236350	235262	KOG0317	Predicted E3 ubiquitin ligase, integral peroxisomal membrane protein	Posttranslational modification, protein turnover, chaperones	CELLULAR PROCESSES AND SIGNALING
263280	262192	KOG0318	WD40 repeat stress protein/actin interacting protein	Cytoskeleton	CELLULAR PROCESSES AND SIGNALING
228752	227664	KOG0319	WD40-repeat-containing subunit of the 18S rRNA processing complex	RNA processing and modification	INFORMATION STORAGE AND PROCESSING
234195	233107	KOG0321	WD40 repeat-containing protein L2DTL	Function unknown	POORLY CHARACTERIZED
120315	119227	KOG0322	G-protein beta subunit-like protein GNB1L, contains WD repeats	General function prediction only	POORLY CHARACTERIZED
226547	225459	KOG0323	TFIIF-interacting CTD phosphatases, including NLI-interacting factor	Transcription	INFORMATION STORAGE AND PROCESSING
230831	229743	KOG0324	Uncharacterized conserved protein	Function unknown	POORLY CHARACTERIZED
229391	228303	KOG0325	Lipoyltransferase	Energy production and conversion	METABOLISM
229391	228303	KOG0325	Lipoyltransferase	Coenzyme transport and metabolism	METABOLISM
40731	39643	KOG0326	ATP-dependent RNA helicase	RNA processing and modification	INFORMATION STORAGE AND PROCESSING
268513	267425	KOG0327	Translation initiation factor 4F, helicase subunit (eIF-4A) and related helicases	Translation, ribosomal structure and biogenesis	INFORMATION STORAGE AND PROCESSING
231441	230353	KOG0328	Predicted ATP-dependent RNA helicase FAL1, involved in rRNA maturation, DEAD-box superfamily	Translation, ribosomal structure and biogenesis	INFORMATION STORAGE AND PROCESSING
194325	193237	KOG0329	ATP-dependent RNA helicase	RNA processing and modification	INFORMATION STORAGE AND PROCESSING
239122	238034	KOG0330	ATP-dependent RNA helicase	RNA processing and modification	INFORMATION STORAGE AND PROCESSING
72187	71099	KOG0331	ATP-dependent RNA helicase	RNA processing and modification	INFORMATION STORAGE AND PROCESSING
228394	227306	KOG0331	ATP-dependent RNA helicase	RNA processing and modification	INFORMATION STORAGE AND PROCESSING
264394	263306	KOG0332	ATP-dependent RNA helicase	RNA processing and modification	INFORMATION STORAGE AND PROCESSING
229319	228231	KOG0333	U5 snRNP-like RNA helicase subunit	RNA processing and modification	INFORMATION STORAGE AND PROCESSING
288694	287606	KOG0334	RNA helicase	RNA processing and modification	INFORMATION STORAGE AND PROCESSING
228924	227836	KOG0335	ATP-dependent RNA helicase	RNA processing and modification	INFORMATION STORAGE AND PROCESSING
235996	234908	KOG0335	ATP-dependent RNA helicase	RNA processing and modification	INFORMATION STORAGE AND PROCESSING
233784	232696	KOG0337	ATP-dependent RNA helicase	RNA processing and modification	INFORMATION STORAGE AND PROCESSING
237665	236577	KOG0338	ATP-dependent RNA helicase	RNA processing and modification	INFORMATION STORAGE AND PROCESSING
226499	225411	KOG0340	ATP-dependent RNA helicase	RNA processing and modification	INFORMATION STORAGE AND PROCESSING
226441	225353	KOG0342	ATP-dependent RNA helicase pitchoune	RNA processing and modification	INFORMATION STORAGE AND PROCESSING
230915	229827	KOG0342	ATP-dependent RNA helicase pitchoune	RNA processing and modification	INFORMATION STORAGE AND PROCESSING
251621	250533	KOG0343	RNA Helicase	RNA processing and modification	INFORMATION STORAGE AND PROCESSING
238053	236965	KOG0344	ATP-dependent RNA helicase	RNA processing and modification	INFORMATION STORAGE AND PROCESSING
230155	229067	KOG0345	ATP-dependent RNA helicase	RNA processing and modification	INFORMATION STORAGE AND PROCESSING
229106	228018	KOG0346	RNA helicase	RNA processing and modification	INFORMATION STORAGE AND PROCESSING
238650	237562	KOG0347	RNA helicase	RNA processing and modification	INFORMATION STORAGE AND PROCESSING
233644	232556	KOG0348	ATP-dependent RNA helicase	RNA processing and modification	INFORMATION STORAGE AND PROCESSING
231079	229991	KOG0349	Putative DEAD-box RNA helicase DDX1	RNA processing and modification	INFORMATION STORAGE AND PROCESSING
238166	237078	KOG0350	DEAD-box ATP-dependent RNA helicase	RNA processing and modification	INFORMATION STORAGE AND PROCESSING
229080	227992	KOG0351	ATP-dependent DNA helicase	Replication, recombination and repair	INFORMATION STORAGE AND PROCESSING
230236	229148	KOG0351	ATP-dependent DNA helicase	Replication, recombination and repair	INFORMATION STORAGE AND PROCESSING
261694	260606	KOG0354	DEAD-box like helicase	General function prediction only	POORLY CHARACTERIZED
86006	84918	KOG0355	DNA topoisomerase type II	Chromatin structure and dynamics	INFORMATION STORAGE AND PROCESSING
231431	230343	KOG0356	Mitochondrial chaperonin, Cpn60/Hsp60p	Posttranslational modification, protein turnover, chaperones	CELLULAR PROCESSES AND SIGNALING
227954	226866	KOG0357	Chaperonin complex component, TCP-1 epsilon subunit (CCT5)	Posttranslational modification, protein turnover, chaperones	CELLULAR PROCESSES AND SIGNALING
229957	228869	KOG0358	Chaperonin complex component, TCP-1 delta subunit (CCT4)	Posttranslational modification, protein turnover, chaperones	CELLULAR PROCESSES AND SIGNALING
233406	232318	KOG0359	Chaperonin complex component, TCP-1 zeta subunit (CCT6)	Posttranslational modification, protein turnover, chaperones	CELLULAR PROCESSES AND SIGNALING
237586	236498	KOG0360	Chaperonin complex component, TCP-1 alpha subunit (CCT1)	Posttranslational modification, protein turnover, chaperones	CELLULAR PROCESSES AND SIGNALING
235968	234880	KOG0361	Chaperonin complex component, TCP-1 eta subunit (CCT7)	Posttranslational modification, protein turnover, chaperones	CELLULAR PROCESSES AND SIGNALING
232696	231608	KOG0362	Chaperonin complex component, TCP-1 theta subunit (CCT8)	Posttranslational modification, protein turnover, chaperones	CELLULAR PROCESSES AND SIGNALING
230717	229629	KOG0363	Chaperonin complex component, TCP-1 beta subunit (CCT2)	Posttranslational modification, protein turnover, chaperones	CELLULAR PROCESSES AND SIGNALING
233426	232338	KOG0364	Chaperonin complex component, TCP-1 gamma subunit (CCT3)	Posttranslational modification, protein turnover, chaperones	CELLULAR PROCESSES AND SIGNALING
187143	186055	KOG0365	Beta subunit of farnesyltransferase	Posttranslational modification, protein turnover, chaperones	CELLULAR PROCESSES AND SIGNALING
228450	227362	KOG0366	Protein geranylgeranyltransferase type II, beta subunit	Posttranslational modification, protein turnover, chaperones	CELLULAR PROCESSES AND SIGNALING
226995	225907	KOG0367	Protein geranylgeranyltransferase Type I, beta subunit	Posttranslational modification, protein turnover, chaperones	CELLULAR PROCESSES AND SIGNALING
235228	234140	KOG0368	Acetyl-CoA carboxylase	Lipid transport and metabolism	METABOLISM
236221	235133	KOG0369	Pyruvate carboxylase	Energy production and conversion	METABOLISM
69948	68860	KOG0370	Multifunctional pyrimidine synthesis protein CAD (includes carbamoyl-phophate synthetase, aspartate transcarbamylase, and glutamine amidotransferase)	General function prediction only	POORLY CHARACTERIZED
236207	235119	KOG0370	Multifunctional pyrimidine synthesis protein CAD (includes carbamoyl-phophate synthetase, aspartate transcarbamylase, and glutamine amidotransferase)	General function prediction only	POORLY CHARACTERIZED
246468	245380	KOG0370	Multifunctional pyrimidine synthesis protein CAD (includes carbamoyl-phophate synthetase, aspartate transcarbamylase, and glutamine amidotransferase)	General function prediction only	POORLY CHARACTERIZED
47032	45944	KOG0371	Serine/threonine protein phosphatase 2A, catalytic subunit	Signal transduction mechanisms	CELLULAR PROCESSES AND SIGNALING
228972	227884	KOG0371	Serine/threonine protein phosphatase 2A, catalytic subunit	Signal transduction mechanisms	CELLULAR PROCESSES AND SIGNALING
238407	237319	KOG0371	Serine/threonine protein phosphatase 2A, catalytic subunit	Signal transduction mechanisms	CELLULAR PROCESSES AND SIGNALING
230775	229687	KOG0372	Serine/threonine specific protein phosphatase involved in glycogen accumulation, PP2A-related	Signal transduction mechanisms	CELLULAR PROCESSES AND SIGNALING
238674	237586	KOG0372	Serine/threonine specific protein phosphatase involved in glycogen accumulation, PP2A-related	Signal transduction mechanisms	CELLULAR PROCESSES AND SIGNALING
230775	229687	KOG0372	Serine/threonine specific protein phosphatase involved in glycogen accumulation, PP2A-related	Carbohydrate transport and metabolism	METABOLISM
238674	237586	KOG0372	Serine/threonine specific protein phosphatase involved in glycogen accumulation, PP2A-related	Carbohydrate transport and metabolism	METABOLISM
234004	232916	KOG0373	Serine/threonine specific protein phosphatase involved in cell cycle control, PP2A-related	Signal transduction mechanisms	CELLULAR PROCESSES AND SIGNALING
234004	232916	KOG0373	Serine/threonine specific protein phosphatase involved in cell cycle control, PP2A-related	Cell cycle control, cell division, chromosome partitioning	METABOLISM
30473	29385	KOG0374	Serine/threonine specific protein phosphatase PP1, catalytic subunit	Signal transduction mechanisms	CELLULAR PROCESSES AND SIGNALING
143560	142472	KOG0374	Serine/threonine specific protein phosphatase PP1, catalytic subunit	Signal transduction mechanisms	CELLULAR PROCESSES AND SIGNALING
228531	227443	KOG0374	Serine/threonine specific protein phosphatase PP1, catalytic subunit	Signal transduction mechanisms	CELLULAR PROCESSES AND SIGNALING
30473	29385	KOG0374	Serine/threonine specific protein phosphatase PP1, catalytic subunit	General function prediction only	POORLY CHARACTERIZED
143560	142472	KOG0374	Serine/threonine specific protein phosphatase PP1, catalytic subunit	General function prediction only	POORLY CHARACTERIZED
228531	227443	KOG0374	Serine/threonine specific protein phosphatase PP1, catalytic subunit	General function prediction only	POORLY CHARACTERIZED
21464	20376	KOG0375	Serine-threonine phosphatase 2B, catalytic subunit	General function prediction only	POORLY CHARACTERIZED
141256	140168	KOG0375	Serine-threonine phosphatase 2B, catalytic subunit	General function prediction only	POORLY CHARACTERIZED
236880	235792	KOG0376	Serine-threonine phosphatase 2A, catalytic subunit	General function prediction only	POORLY CHARACTERIZED
201331	200243	KOG0378	40S ribosomal protein S4	Translation, ribosomal structure and biogenesis	INFORMATION STORAGE AND PROCESSING
231117	230029	KOG0379	Kelch repeat-containing proteins	General function prediction only	POORLY CHARACTERIZED
279961	278873	KOG0379	Kelch repeat-containing proteins	General function prediction only	POORLY CHARACTERIZED
231076	229988	KOG0380	Sterol O-acyltransferase/Diacylglycerol O-acyltransferase	Lipid transport and metabolism	METABOLISM
232424	231336	KOG0380	Sterol O-acyltransferase/Diacylglycerol O-acyltransferase	Lipid transport and metabolism	METABOLISM
105806	104718	KOG0381	HMG box-containing protein	General function prediction only	POORLY CHARACTERIZED
185187	184099	KOG0381	HMG box-containing protein	General function prediction only	POORLY CHARACTERIZED
233231	232143	KOG0381	HMG box-containing protein	General function prediction only	POORLY CHARACTERIZED
236263	235175	KOG0381	HMG box-containing protein	General function prediction only	POORLY CHARACTERIZED
236423	235335	KOG0381	HMG box-containing protein	General function prediction only	POORLY CHARACTERIZED
189627	188539	KOG0384	Chromodomain-helicase DNA-binding protein	Transcription	INFORMATION STORAGE AND PROCESSING
67679	66591	KOG0385	Chromatin remodeling complex WSTF-ISWI, small subunit	Transcription	INFORMATION STORAGE AND PROCESSING
185879	184791	KOG0385	Chromatin remodeling complex WSTF-ISWI, small subunit	Transcription	INFORMATION STORAGE AND PROCESSING
207931	206843	KOG0385	Chromatin remodeling complex WSTF-ISWI, small subunit	Transcription	INFORMATION STORAGE AND PROCESSING
233663	232575	KOG0386	Chromatin remodeling complex SWI/SNF, component SWI2 and related ATPases (DNA/RNA helicase superfamily)	Chromatin structure and dynamics	INFORMATION STORAGE AND PROCESSING
283945	282857	KOG0386	Chromatin remodeling complex SWI/SNF, component SWI2 and related ATPases (DNA/RNA helicase superfamily)	Chromatin structure and dynamics	INFORMATION STORAGE AND PROCESSING
233663	232575	KOG0386	Chromatin remodeling complex SWI/SNF, component SWI2 and related ATPases (DNA/RNA helicase superfamily)	Transcription	INFORMATION STORAGE AND PROCESSING
283945	282857	KOG0386	Chromatin remodeling complex SWI/SNF, component SWI2 and related ATPases (DNA/RNA helicase superfamily)	Transcription	INFORMATION STORAGE AND PROCESSING
235700	234612	KOG0387	Transcription-coupled repair protein CSB/RAD26 (contains SNF2 family DNA-dependent ATPase domain)	Transcription	INFORMATION STORAGE AND PROCESSING
235700	234612	KOG0387	Transcription-coupled repair protein CSB/RAD26 (contains SNF2 family DNA-dependent ATPase domain)	Replication, recombination and repair	INFORMATION STORAGE AND PROCESSING
226972	225884	KOG0388	SNF2 family DNA-dependent ATPase	Replication, recombination and repair	INFORMATION STORAGE AND PROCESSING
229288	228200	KOG0389	SNF2 family DNA-dependent ATPase	Chromatin structure and dynamics	INFORMATION STORAGE AND PROCESSING
228171	227083	KOG0390	DNA repair protein, SNF2 family	Replication, recombination and repair	INFORMATION STORAGE AND PROCESSING
236930	235842	KOG0390	DNA repair protein, SNF2 family	Replication, recombination and repair	INFORMATION STORAGE AND PROCESSING
233993	232905	KOG0391	SNF2 family DNA-dependent ATPase	General function prediction only	POORLY CHARACTERIZED
287624	286536	KOG0391	SNF2 family DNA-dependent ATPase	General function prediction only	POORLY CHARACTERIZED
264599	263511	KOG0392	SNF2 family DNA-dependent ATPase domain-containing protein	Transcription	INFORMATION STORAGE AND PROCESSING
27961	26873	KOG0393	Ras-related small GTPase, Rho type	General function prediction only	POORLY CHARACTERIZED
107576	106488	KOG0393	Ras-related small GTPase, Rho type	General function prediction only	POORLY CHARACTERIZED
131933	130845	KOG0393	Ras-related small GTPase, Rho type	General function prediction only	POORLY CHARACTERIZED
228051	226963	KOG0393	Ras-related small GTPase, Rho type	General function prediction only	POORLY CHARACTERIZED
230228	229140	KOG0393	Ras-related small GTPase, Rho type	General function prediction only	POORLY CHARACTERIZED
231832	230744	KOG0393	Ras-related small GTPase, Rho type	General function prediction only	POORLY CHARACTERIZED
237398	236310	KOG0393	Ras-related small GTPase, Rho type	General function prediction only	POORLY CHARACTERIZED
230027	228939	KOG0394	Ras-related GTPase	General function prediction only	POORLY CHARACTERIZED
226949	225861	KOG0395	Ras-related GTPase	General function prediction only	POORLY CHARACTERIZED
228573	227485	KOG0395	Ras-related GTPase	General function prediction only	POORLY CHARACTERIZED
228638	227550	KOG0395	Ras-related GTPase	General function prediction only	POORLY CHARACTERIZED
229742	228654	KOG0395	Ras-related GTPase	General function prediction only	POORLY CHARACTERIZED
237671	236583	KOG0395	Ras-related GTPase	General function prediction only	POORLY CHARACTERIZED
30097	29009	KOG0396	Uncharacterized conserved protein	Function unknown	POORLY CHARACTERIZED
218662	217574	KOG0397	60S ribosomal protein L11	Translation, ribosomal structure and biogenesis	INFORMATION STORAGE AND PROCESSING
236499	235411	KOG0398	Mitochondrial/chloroplast ribosomal protein L5/L7	Translation, ribosomal structure and biogenesis	INFORMATION STORAGE AND PROCESSING
237920	236832	KOG0399	Glutamate synthase	Amino acid transport and metabolism	METABOLISM
230746	229658	KOG0400	40S ribosomal protein S13	Translation, ribosomal structure and biogenesis	INFORMATION STORAGE AND PROCESSING
95022	93934	KOG0401	Translation initiation factor 4F, ribosome/mRNA-bridging subunit (eIF-4G)	Translation, ribosomal structure and biogenesis	INFORMATION STORAGE AND PROCESSING
228937	227849	KOG0402	60S ribosomal protein L37	Translation, ribosomal structure and biogenesis	INFORMATION STORAGE AND PROCESSING
233985	232897	KOG0404	Thioredoxin reductase	Posttranslational modification, protein turnover, chaperones	CELLULAR PROCESSES AND SIGNALING
19917	18829	KOG0405	Pyridine nucleotide-disulphide oxidoreductase	Secondary metabolites biosynthesis, transport and catabolism	METABOLISM
278662	277574	KOG0405	Pyridine nucleotide-disulphide oxidoreductase	Secondary metabolites biosynthesis, transport and catabolism	METABOLISM
232210	231122	KOG0407	40S ribosomal protein S14	Translation, ribosomal structure and biogenesis	INFORMATION STORAGE AND PROCESSING
231445	230357	KOG0409	Predicted dehydrogenase	General function prediction only	POORLY CHARACTERIZED
236173	235085	KOG0411	Uncharacterized membrane protein	Function unknown	POORLY CHARACTERIZED
65209	64121	KOG0412	Golgi transport complex COD1 protein	Intracellular trafficking, secretion, and vesicular transport	CELLULAR PROCESSES AND SIGNALING
231091	230003	KOG0414	Chromosome condensation complex Condensin, subunit D2	Chromatin structure and dynamics	INFORMATION STORAGE AND PROCESSING
231091	230003	KOG0414	Chromosome condensation complex Condensin, subunit D2	Cell cycle control, cell division, chromosome partitioning	METABOLISM
210147	209059	KOG0415	Predicted peptidyl prolyl cis-trans isomerase	Posttranslational modification, protein turnover, chaperones	CELLULAR PROCESSES AND SIGNALING
237295	236207	KOG0415	Predicted peptidyl prolyl cis-trans isomerase	Posttranslational modification, protein turnover, chaperones	CELLULAR PROCESSES AND SIGNALING
227211	226123	KOG0416	Ubiquitin-protein ligase	Posttranslational modification, protein turnover, chaperones	CELLULAR PROCESSES AND SIGNALING
189874	188786	KOG0417	Ubiquitin-protein ligase	Posttranslational modification, protein turnover, chaperones	CELLULAR PROCESSES AND SIGNALING
226641	225553	KOG0417	Ubiquitin-protein ligase	Posttranslational modification, protein turnover, chaperones	CELLULAR PROCESSES AND SIGNALING
232987	231899	KOG0417	Ubiquitin-protein ligase	Posttranslational modification, protein turnover, chaperones	CELLULAR PROCESSES AND SIGNALING
59931	58843	KOG0418	Ubiquitin-protein ligase	Posttranslational modification, protein turnover, chaperones	CELLULAR PROCESSES AND SIGNALING
36822	35734	KOG0419	Ubiquitin-protein ligase	Posttranslational modification, protein turnover, chaperones	CELLULAR PROCESSES AND SIGNALING
232412	231324	KOG0420	Ubiquitin-protein ligase	Posttranslational modification, protein turnover, chaperones	CELLULAR PROCESSES AND SIGNALING
231144	230056	KOG0421	Ubiquitin-protein ligase	Posttranslational modification, protein turnover, chaperones	CELLULAR PROCESSES AND SIGNALING
236622	235534	KOG0423	Ubiquitin-protein ligase	Posttranslational modification, protein turnover, chaperones	CELLULAR PROCESSES AND SIGNALING
238169	237081	KOG0424	Ubiquitin-protein ligase	Posttranslational modification, protein turnover, chaperones	CELLULAR PROCESSES AND SIGNALING
234637	233549	KOG0425	Ubiquitin-protein ligase	Posttranslational modification, protein turnover, chaperones	CELLULAR PROCESSES AND SIGNALING
238000	236912	KOG0426	Ubiquitin-protein ligase	Posttranslational modification, protein turnover, chaperones	CELLULAR PROCESSES AND SIGNALING
229082	227994	KOG0427	Ubiquitin conjugating enzyme	Posttranslational modification, protein turnover, chaperones	CELLULAR PROCESSES AND SIGNALING
237298	236210	KOG0431	Auxilin-like protein and related proteins containing DnaJ domain	General function prediction only	POORLY CHARACTERIZED
229972	228884	KOG0432	Valyl-tRNA synthetase	Translation, ribosomal structure and biogenesis	INFORMATION STORAGE AND PROCESSING
235185	234097	KOG0433	Isoleucyl-tRNA synthetase	Translation, ribosomal structure and biogenesis	INFORMATION STORAGE AND PROCESSING
238358	237270	KOG0434	Isoleucyl-tRNA synthetase	Translation, ribosomal structure and biogenesis	INFORMATION STORAGE AND PROCESSING
184216	183128	KOG0435	Leucyl-tRNA synthetase	Translation, ribosomal structure and biogenesis	INFORMATION STORAGE AND PROCESSING
232034	230946	KOG0436	Methionyl-tRNA synthetase	Translation, ribosomal structure and biogenesis	INFORMATION STORAGE AND PROCESSING
240740	239652	KOG0437	Leucyl-tRNA synthetase	Translation, ribosomal structure and biogenesis	INFORMATION STORAGE AND PROCESSING
232797	231709	KOG0438	Mitochondrial/chloroplast ribosomal protein L2	Translation, ribosomal structure and biogenesis	INFORMATION STORAGE AND PROCESSING
232178	231090	KOG0439	VAMP-associated protein involved in inositol metabolism	Intracellular trafficking, secretion, and vesicular transport	CELLULAR PROCESSES AND SIGNALING
279295	278207	KOG0439	VAMP-associated protein involved in inositol metabolism	Intracellular trafficking, secretion, and vesicular transport	CELLULAR PROCESSES AND SIGNALING
71763	70675	KOG0440	Cell cycle-associated protein Mob1-1	Cell cycle control, cell division, chromosome partitioning	METABOLISM
149395	148307	KOG0440	Cell cycle-associated protein Mob1-1	Cell cycle control, cell division, chromosome partitioning	METABOLISM
227220	226132	KOG0441	Cu2+/Zn2+ superoxide dismutase SOD1	Inorganic ion transport and metabolism	METABOLISM
238143	237055	KOG0442	Structure-specific endonuclease ERCC1-XPF, catalytic component XPF/ERCC4	Replication, recombination and repair	INFORMATION STORAGE AND PROCESSING
72305	71217	KOG0446	Vacuolar sorting protein VPS1, dynamin, and related proteins	Intracellular trafficking, secretion, and vesicular transport	CELLULAR PROCESSES AND SIGNALING
229209	228121	KOG0446	Vacuolar sorting protein VPS1, dynamin, and related proteins	Intracellular trafficking, secretion, and vesicular transport	CELLULAR PROCESSES AND SIGNALING
230298	229210	KOG0446	Vacuolar sorting protein VPS1, dynamin, and related proteins	Intracellular trafficking, secretion, and vesicular transport	CELLULAR PROCESSES AND SIGNALING
287013	285925	KOG0446	Vacuolar sorting protein VPS1, dynamin, and related proteins	Intracellular trafficking, secretion, and vesicular transport	CELLULAR PROCESSES AND SIGNALING
72305	71217	KOG0446	Vacuolar sorting protein VPS1, dynamin, and related proteins	General function prediction only	POORLY CHARACTERIZED
229209	228121	KOG0446	Vacuolar sorting protein VPS1, dynamin, and related proteins	General function prediction only	POORLY CHARACTERIZED
230298	229210	KOG0446	Vacuolar sorting protein VPS1, dynamin, and related proteins	General function prediction only	POORLY CHARACTERIZED
287013	285925	KOG0446	Vacuolar sorting protein VPS1, dynamin, and related proteins	General function prediction only	POORLY CHARACTERIZED
53000	51912	KOG0448	Mitofusin 1 GTPase, involved in mitochondrila biogenesis	Posttranslational modification, protein turnover, chaperones	CELLULAR PROCESSES AND SIGNALING
228558	227470	KOG0449	Succinate dehydrogenase, cytochrome b subunit	Carbohydrate transport and metabolism	METABOLISM
228856	227768	KOG0450	2-oxoglutarate dehydrogenase, E1 subunit	Carbohydrate transport and metabolism	METABOLISM
226516	225428	KOG0453	Aconitase/homoaconitase (aconitase superfamily)	Energy production and conversion	METABOLISM
230912	229824	KOG0453	Aconitase/homoaconitase (aconitase superfamily)	Energy production and conversion	METABOLISM
232560	231472	KOG0453	Aconitase/homoaconitase (aconitase superfamily)	Energy production and conversion	METABOLISM
246654	245566	KOG0453	Aconitase/homoaconitase (aconitase superfamily)	Energy production and conversion	METABOLISM
226516	225428	KOG0453	Aconitase/homoaconitase (aconitase superfamily)	Amino acid transport and metabolism	METABOLISM
230912	229824	KOG0453	Aconitase/homoaconitase (aconitase superfamily)	Amino acid transport and metabolism	METABOLISM
232560	231472	KOG0453	Aconitase/homoaconitase (aconitase superfamily)	Amino acid transport and metabolism	METABOLISM
246654	245566	KOG0453	Aconitase/homoaconitase (aconitase superfamily)	Amino acid transport and metabolism	METABOLISM
236463	235375	KOG0454	3-isopropylmalate dehydratase (aconitase superfamily)	Amino acid transport and metabolism	METABOLISM
187448	186360	KOG0455	Homoserine dehydrogenase	Amino acid transport and metabolism	METABOLISM
232725	231637	KOG0456	Aspartate kinase	Amino acid transport and metabolism	METABOLISM
46875	45787	KOG0457	Histone acetyltransferase complex SAGA/ADA, subunit ADA2	Chromatin structure and dynamics	INFORMATION STORAGE AND PROCESSING
236938	235850	KOG0458	Elongation factor 1 alpha	Translation, ribosomal structure and biogenesis	INFORMATION STORAGE AND PROCESSING
237000	235912	KOG0459	Polypeptide release factor 3	Translation, ribosomal structure and biogenesis	INFORMATION STORAGE AND PROCESSING
229653	228565	KOG0460	Mitochondrial translation elongation factor Tu	Translation, ribosomal structure and biogenesis	INFORMATION STORAGE AND PROCESSING
230764	229676	KOG0462	Elongation factor-type GTP-binding protein	Translation, ribosomal structure and biogenesis	INFORMATION STORAGE AND PROCESSING
232354	231266	KOG0465	Mitochondrial elongation factor	Translation, ribosomal structure and biogenesis	INFORMATION STORAGE AND PROCESSING
235820	234732	KOG0465	Mitochondrial elongation factor	Translation, ribosomal structure and biogenesis	INFORMATION STORAGE AND PROCESSING
238589	237501	KOG0466	Translation initiation factor 2, gamma subunit (eIF-2gamma; GTPase)	Translation, ribosomal structure and biogenesis	INFORMATION STORAGE AND PROCESSING
233104	232016	KOG0467	Translation elongation factor 2/ribosome biogenesis protein RIA1 and related proteins	Translation, ribosomal structure and biogenesis	INFORMATION STORAGE AND PROCESSING
239633	238545	KOG0468	U5 snRNP-specific protein	Translation, ribosomal structure and biogenesis	INFORMATION STORAGE AND PROCESSING
152311	151223	KOG0469	Elongation factor 2	Translation, ribosomal structure and biogenesis	INFORMATION STORAGE AND PROCESSING
238366	237278	KOG0469	Elongation factor 2	Translation, ribosomal structure and biogenesis	INFORMATION STORAGE AND PROCESSING
98104	97016	KOG0470	1,4-alpha-glucan branching enzyme/starch branching enzyme II	Carbohydrate transport and metabolism	METABOLISM
10689	9601	KOG0475	Cl- channel CLC-3 and related proteins (CLC superfamily)	Inorganic ion transport and metabolism	METABOLISM
141152	140064	KOG0475	Cl- channel CLC-3 and related proteins (CLC superfamily)	Inorganic ion transport and metabolism	METABOLISM
235910	234822	KOG0475	Cl- channel CLC-3 and related proteins (CLC superfamily)	Inorganic ion transport and metabolism	METABOLISM
57218	56130	KOG0477	DNA replication licensing factor, MCM2 component	Replication, recombination and repair	INFORMATION STORAGE AND PROCESSING
231219	230131	KOG0478	DNA replication licensing factor, MCM4 component	Replication, recombination and repair	INFORMATION STORAGE AND PROCESSING
229833	228745	KOG0479	DNA replication licensing factor, MCM3 component	Replication, recombination and repair	INFORMATION STORAGE AND PROCESSING
237645	236557	KOG0480	DNA replication licensing factor, MCM6 component	Replication, recombination and repair	INFORMATION STORAGE AND PROCESSING
238452	237364	KOG0481	DNA replication licensing factor, MCM5 component	Replication, recombination and repair	INFORMATION STORAGE AND PROCESSING
237816	236728	KOG0482	DNA replication licensing factor, MCM7 component	Replication, recombination and repair	INFORMATION STORAGE AND PROCESSING
17194	16106	KOG0490	Transcription factor, contains HOX domain	General function prediction only	POORLY CHARACTERIZED
23477	22389	KOG0490	Transcription factor, contains HOX domain	General function prediction only	POORLY CHARACTERIZED
230256	229168	KOG0490	Transcription factor, contains HOX domain	General function prediction only	POORLY CHARACTERIZED
112908	111820	KOG0495	HAT repeat protein	RNA processing and modification	INFORMATION STORAGE AND PROCESSING
190805	189717	KOG0497	Oxidosqualene-lanosterol cyclase and related proteins	Lipid transport and metabolism	METABOLISM
231258	230170	KOG0497	Oxidosqualene-lanosterol cyclase and related proteins	Lipid transport and metabolism	METABOLISM
82927	81839	KOG0504	FOG: Ankyrin repeat	General function prediction only	POORLY CHARACTERIZED
139704	138616	KOG0504	FOG: Ankyrin repeat	General function prediction only	POORLY CHARACTERIZED
230763	229675	KOG0504	FOG: Ankyrin repeat	General function prediction only	POORLY CHARACTERIZED
231595	230507	KOG0504	FOG: Ankyrin repeat	General function prediction only	POORLY CHARACTERIZED
239573	238485	KOG0504	FOG: Ankyrin repeat	General function prediction only	POORLY CHARACTERIZED
290173	289085	KOG0504	FOG: Ankyrin repeat	General function prediction only	POORLY CHARACTERIZED
227957	226869	KOG0509	Ankyrin repeat and DHHC-type Zn-finger domain containing proteins	General function prediction only	POORLY CHARACTERIZED
72632	71544	KOG0511	Ankyrin repeat protein	General function prediction only	POORLY CHARACTERIZED
113790	112702	KOG0519	Sensory transduction histidine kinase	Signal transduction mechanisms	CELLULAR PROCESSES AND SIGNALING
227491	226403	KOG0519	Sensory transduction histidine kinase	Signal transduction mechanisms	CELLULAR PROCESSES AND SIGNALING
230920	229832	KOG0519	Sensory transduction histidine kinase	Signal transduction mechanisms	CELLULAR PROCESSES AND SIGNALING
237583	236495	KOG0519	Sensory transduction histidine kinase	Signal transduction mechanisms	CELLULAR PROCESSES AND SIGNALING
282597	281509	KOG0519	Sensory transduction histidine kinase	Signal transduction mechanisms	CELLULAR PROCESSES AND SIGNALING
70314	69226	KOG0521	Putative GTPase activating proteins (GAPs)	Signal transduction mechanisms	CELLULAR PROCESSES AND SIGNALING
64483	63395	KOG0523	Transketolase	Carbohydrate transport and metabolism	METABOLISM
226784	225696	KOG0523	Transketolase	Carbohydrate transport and metabolism	METABOLISM
209766	208678	KOG0524	Pyruvate dehydrogenase E1, beta subunit	Energy production and conversion	METABOLISM
259941	258853	KOG0525	Branched chain alpha-keto acid dehydrogenase E1, beta subunit	Energy production and conversion	METABOLISM
233831	232743	KOG0526	Nucleosome-binding factor SPN, POB3 subunit	Chromatin structure and dynamics	INFORMATION STORAGE AND PROCESSING
233831	232743	KOG0526	Nucleosome-binding factor SPN, POB3 subunit	Transcription	INFORMATION STORAGE AND PROCESSING
233831	232743	KOG0526	Nucleosome-binding factor SPN, POB3 subunit	Replication, recombination and repair	INFORMATION STORAGE AND PROCESSING
119273	118185	KOG0527	HMG-box transcription factor	Transcription	INFORMATION STORAGE AND PROCESSING
233600	232512	KOG0528	HMG-box transcription factor SOX5	Transcription	INFORMATION STORAGE AND PROCESSING
227346	226258	KOG0529	Protein geranylgeranyltransferase type II, alpha subunit	Posttranslational modification, protein turnover, chaperones	CELLULAR PROCESSES AND SIGNALING
132176	131088	KOG0530	Protein farnesyltransferase, alpha subunit/protein geranylgeranyltransferase type I, alpha subunit	Posttranslational modification, protein turnover, chaperones	CELLULAR PROCESSES AND SIGNALING
130145	129057	KOG0531	Protein phosphatase 1, regulatory subunit, and related proteins	Signal transduction mechanisms	CELLULAR PROCESSES AND SIGNALING
231121	230033	KOG0531	Protein phosphatase 1, regulatory subunit, and related proteins	Signal transduction mechanisms	CELLULAR PROCESSES AND SIGNALING
231385	230297	KOG0532	Leucine-rich repeat (LRR) protein, contains calponin homology domain	Cytoskeleton	CELLULAR PROCESSES AND SIGNALING
230984	229896	KOG0533	RRM motif-containing protein	RNA processing and modification	INFORMATION STORAGE AND PROCESSING
290890	289802	KOG0533	RRM motif-containing protein	RNA processing and modification	INFORMATION STORAGE AND PROCESSING
229282	228194	KOG0534	NADH-cytochrome b-5 reductase	Energy production and conversion	METABOLISM
232145	231057	KOG0534	NADH-cytochrome b-5 reductase	Energy production and conversion	METABOLISM
232701	231613	KOG0534	NADH-cytochrome b-5 reductase	Energy production and conversion	METABOLISM
235808	234720	KOG0534	NADH-cytochrome b-5 reductase	Energy production and conversion	METABOLISM
229282	228194	KOG0534	NADH-cytochrome b-5 reductase	Coenzyme transport and metabolism	METABOLISM
232145	231057	KOG0534	NADH-cytochrome b-5 reductase	Coenzyme transport and metabolism	METABOLISM
232701	231613	KOG0534	NADH-cytochrome b-5 reductase	Coenzyme transport and metabolism	METABOLISM
235808	234720	KOG0534	NADH-cytochrome b-5 reductase	Coenzyme transport and metabolism	METABOLISM
105762	104674	KOG0536	Flavohemoprotein b5+b5R	Energy production and conversion	METABOLISM
232761	231673	KOG0537	Cytochrome b5	Energy production and conversion	METABOLISM
209352	208264	KOG0538	Glycolate oxidase	Energy production and conversion	METABOLISM
232802	231714	KOG0538	Glycolate oxidase	Energy production and conversion	METABOLISM
48095	47007	KOG0539	Sphingolipid fatty acid hydroxylase	Lipid transport and metabolism	METABOLISM
227261	226173	KOG0540	3-Methylcrotonyl-CoA carboxylase, non-biotin containing subunit/Acetyl-CoA carboxylase carboxyl transferase, subunit beta	Amino acid transport and metabolism	METABOLISM
227261	226173	KOG0540	3-Methylcrotonyl-CoA carboxylase, non-biotin containing subunit/Acetyl-CoA carboxylase carboxyl transferase, subunit beta	Lipid transport and metabolism	METABOLISM
196597	195509	KOG0541	Alkyl hydroperoxide reductase/peroxiredoxin	Posttranslational modification, protein turnover, chaperones	CELLULAR PROCESSES AND SIGNALING
235970	234882	KOG0541	Alkyl hydroperoxide reductase/peroxiredoxin	Posttranslational modification, protein turnover, chaperones	CELLULAR PROCESSES AND SIGNALING
191735	190647	KOG0544	FKBP-type peptidyl-prolyl cis-trans isomerase	Posttranslational modification, protein turnover, chaperones	CELLULAR PROCESSES AND SIGNALING
144314	143226	KOG0546	HSP90 co-chaperone CPR7/Cyclophilin	Posttranslational modification, protein turnover, chaperones	CELLULAR PROCESSES AND SIGNALING
193396	192308	KOG0546	HSP90 co-chaperone CPR7/Cyclophilin	Posttranslational modification, protein turnover, chaperones	CELLULAR PROCESSES AND SIGNALING
216790	215702	KOG0546	HSP90 co-chaperone CPR7/Cyclophilin	Posttranslational modification, protein turnover, chaperones	CELLULAR PROCESSES AND SIGNALING
237154	236066	KOG0547	Translocase of outer mitochondrial membrane complex, subunit TOM70/TOM72	Intracellular trafficking, secretion, and vesicular transport	CELLULAR PROCESSES AND SIGNALING
234960	233872	KOG0548	Molecular co-chaperone STI1	Posttranslational modification, protein turnover, chaperones	CELLULAR PROCESSES AND SIGNALING
239549	238461	KOG0549	FKBP-type peptidyl-prolyl cis-trans isomerase	Posttranslational modification, protein turnover, chaperones	CELLULAR PROCESSES AND SIGNALING
228252	227164	KOG0550	Molecular chaperone (DnaJ superfamily)	Posttranslational modification, protein turnover, chaperones	CELLULAR PROCESSES AND SIGNALING
199322	198234	KOG0551	Hsp90 co-chaperone CNS1 (contains TPR repeats)	Posttranslational modification, protein turnover, chaperones	CELLULAR PROCESSES AND SIGNALING
228403	227315	KOG0552	FKBP-type peptidyl-prolyl cis-trans isomerase	Posttranslational modification, protein turnover, chaperones	CELLULAR PROCESSES AND SIGNALING
235057	233969	KOG0553	TPR repeat-containing protein	General function prediction only	POORLY CHARACTERIZED
226657	225569	KOG0554	Asparaginyl-tRNA synthetase (mitochondrial)	Translation, ribosomal structure and biogenesis	INFORMATION STORAGE AND PROCESSING
226660	225572	KOG0555	Asparaginyl-tRNA synthetase	Translation, ribosomal structure and biogenesis	INFORMATION STORAGE AND PROCESSING
33039	31951	KOG0556	Aspartyl-tRNA synthetase	Translation, ribosomal structure and biogenesis	INFORMATION STORAGE AND PROCESSING
83235	82147	KOG0556	Aspartyl-tRNA synthetase	Translation, ribosomal structure and biogenesis	INFORMATION STORAGE AND PROCESSING
233691	232603	KOG0557	Dihydrolipoamide acetyltransferase	Energy production and conversion	METABOLISM
237106	236018	KOG0557	Dihydrolipoamide acetyltransferase	Energy production and conversion	METABOLISM
233705	232617	KOG0558	Dihydrolipoamide transacylase (alpha-keto acid dehydrogenase E2 subunit)	Energy production and conversion	METABOLISM
19256	18168	KOG0559	Dihydrolipoamide succinyltransferase (2-oxoglutarate dehydrogenase, E2 subunit)	Energy production and conversion	METABOLISM
188463	187375	KOG0560	Sulfite reductase (ferredoxin)	Inorganic ion transport and metabolism	METABOLISM
227963	226875	KOG0562	Predicted hydrolase (HIT family)	General function prediction only	POORLY CHARACTERIZED
228023	226935	KOG0563	Glucose-6-phosphate 1-dehydrogenase	Carbohydrate transport and metabolism	METABOLISM
236378	235290	KOG0564	5,10-methylenetetrahydrofolate reductase	Amino acid transport and metabolism	METABOLISM
237451	236363	KOG0564	5,10-methylenetetrahydrofolate reductase	Amino acid transport and metabolism	METABOLISM
81170	80082	KOG0565	Inositol polyphosphate 5-phosphatase and related proteins	Intracellular trafficking, secretion, and vesicular transport	CELLULAR PROCESSES AND SIGNALING
185553	184465	KOG0565	Inositol polyphosphate 5-phosphatase and related proteins	Intracellular trafficking, secretion, and vesicular transport	CELLULAR PROCESSES AND SIGNALING
239392	238304	KOG0565	Inositol polyphosphate 5-phosphatase and related proteins	Intracellular trafficking, secretion, and vesicular transport	CELLULAR PROCESSES AND SIGNALING
279343	278255	KOG0566	Inositol-1,4,5-triphosphate 5-phosphatase (synaptojanin), INP51/INP52/INP53 family	Intracellular trafficking, secretion, and vesicular transport	CELLULAR PROCESSES AND SIGNALING
238804	237716	KOG0567	HEAT repeat-containing protein	General function prediction only	POORLY CHARACTERIZED
238030	236942	KOG0569	Permease of the major facilitator superfamily	Carbohydrate transport and metabolism	METABOLISM
237702	236614	KOG0570	Transcriptional coactivator	Transcription	INFORMATION STORAGE AND PROCESSING
239172	238084	KOG0571	Asparagine synthase (glutamine-hydrolyzing)	Amino acid transport and metabolism	METABOLISM
237530	236442	KOG0572	Glutamine phosphoribosylpyrophosphate amidotransferase	Nucleotide transport and metabolism	METABOLISM
229329	228241	KOG0573	Asparagine synthase	Amino acid transport and metabolism	METABOLISM
249391	248303	KOG0575	Polo-like serine/threonine protein kinase	Cell cycle control, cell division, chromosome partitioning	METABOLISM
190266	189178	KOG0578	p21-activated serine/threonine protein kinase	Signal transduction mechanisms	CELLULAR PROCESSES AND SIGNALING
231610	230522	KOG0578	p21-activated serine/threonine protein kinase	Signal transduction mechanisms	CELLULAR PROCESSES AND SIGNALING
228925	227837	KOG0580	Serine/threonine protein kinase	Cell cycle control, cell division, chromosome partitioning	METABOLISM
132113	131025	KOG0581	Mitogen-activated protein kinase kinase (MAP2K)	Signal transduction mechanisms	CELLULAR PROCESSES AND SIGNALING
192182	191094	KOG0581	Mitogen-activated protein kinase kinase (MAP2K)	Signal transduction mechanisms	CELLULAR PROCESSES AND SIGNALING
247710	246622	KOG0581	Mitogen-activated protein kinase kinase (MAP2K)	Signal transduction mechanisms	CELLULAR PROCESSES AND SIGNALING
50287	49199	KOG0583	Serine/threonine protein kinase	Signal transduction mechanisms	CELLULAR PROCESSES AND SIGNALING
114048	112960	KOG0583	Serine/threonine protein kinase	Signal transduction mechanisms	CELLULAR PROCESSES AND SIGNALING
228183	227095	KOG0583	Serine/threonine protein kinase	Signal transduction mechanisms	CELLULAR PROCESSES AND SIGNALING
231914	230826	KOG0583	Serine/threonine protein kinase	Signal transduction mechanisms	CELLULAR PROCESSES AND SIGNALING
237016	235928	KOG0583	Serine/threonine protein kinase	Signal transduction mechanisms	CELLULAR PROCESSES AND SIGNALING
260888	259800	KOG0583	Serine/threonine protein kinase	Signal transduction mechanisms	CELLULAR PROCESSES AND SIGNALING
133237	132149	KOG0585	Ca2+/calmodulin-dependent protein kinase kinase beta and related serine/threonine protein kinases	Signal transduction mechanisms	CELLULAR PROCESSES AND SIGNALING
186957	185869	KOG0585	Ca2+/calmodulin-dependent protein kinase kinase beta and related serine/threonine protein kinases	Signal transduction mechanisms	CELLULAR PROCESSES AND SIGNALING
69193	68105	KOG0586	Serine/threonine protein kinase	General function prediction only	POORLY CHARACTERIZED
226802	225714	KOG0588	Serine/threonine protein kinase	Cell cycle control, cell division, chromosome partitioning	METABOLISM
227644	226556	KOG0590	Checkpoint kinase and related serine/threonine protein kinases	Cell cycle control, cell division, chromosome partitioning	METABOLISM
234239	233151	KOG0590	Checkpoint kinase and related serine/threonine protein kinases	Cell cycle control, cell division, chromosome partitioning	METABOLISM
238974	237886	KOG0590	Checkpoint kinase and related serine/threonine protein kinases	Cell cycle control, cell division, chromosome partitioning	METABOLISM
250289	249201	KOG0590	Checkpoint kinase and related serine/threonine protein kinases	Cell cycle control, cell division, chromosome partitioning	METABOLISM
210401	209313	KOG0591	NIMA (never in mitosis)-related G2-specific serine/threonine protein kinase	Cell cycle control, cell division, chromosome partitioning	METABOLISM
244722	243634	KOG0592	3-phosphoinositide-dependent protein kinase (PDK1)	Signal transduction mechanisms	CELLULAR PROCESSES AND SIGNALING
189183	188095	KOG0594	Protein kinase PCTAIRE and related kinases	General function prediction only	POORLY CHARACTERIZED
236256	235168	KOG0594	Protein kinase PCTAIRE and related kinases	General function prediction only	POORLY CHARACTERIZED
237183	236095	KOG0594	Protein kinase PCTAIRE and related kinases	General function prediction only	POORLY CHARACTERIZED
88258	87170	KOG0595	Serine/threonine-protein kinase involved in autophagy	Posttranslational modification, protein turnover, chaperones	CELLULAR PROCESSES AND SIGNALING
88258	87170	KOG0595	Serine/threonine-protein kinase involved in autophagy	Signal transduction mechanisms	CELLULAR PROCESSES AND SIGNALING
88258	87170	KOG0595	Serine/threonine-protein kinase involved in autophagy	Intracellular trafficking, secretion, and vesicular transport	CELLULAR PROCESSES AND SIGNALING
231009	229921	KOG0596	Dual specificity; serine/threonine and tyrosine kinase	Cell cycle control, cell division, chromosome partitioning	METABOLISM
7821	6733	KOG0598	Ribosomal protein S6 kinase and related proteins	Signal transduction mechanisms	CELLULAR PROCESSES AND SIGNALING
76220	75132	KOG0598	Ribosomal protein S6 kinase and related proteins	Signal transduction mechanisms	CELLULAR PROCESSES AND SIGNALING
109416	108328	KOG0598	Ribosomal protein S6 kinase and related proteins	Signal transduction mechanisms	CELLULAR PROCESSES AND SIGNALING
233916	232828	KOG0598	Ribosomal protein S6 kinase and related proteins	Signal transduction mechanisms	CELLULAR PROCESSES AND SIGNALING
234471	233383	KOG0598	Ribosomal protein S6 kinase and related proteins	Signal transduction mechanisms	CELLULAR PROCESSES AND SIGNALING
7821	6733	KOG0598	Ribosomal protein S6 kinase and related proteins	General function prediction only	POORLY CHARACTERIZED
76220	75132	KOG0598	Ribosomal protein S6 kinase and related proteins	General function prediction only	POORLY CHARACTERIZED
109416	108328	KOG0598	Ribosomal protein S6 kinase and related proteins	General function prediction only	POORLY CHARACTERIZED
233916	232828	KOG0598	Ribosomal protein S6 kinase and related proteins	General function prediction only	POORLY CHARACTERIZED
234471	233383	KOG0598	Ribosomal protein S6 kinase and related proteins	General function prediction only	POORLY CHARACTERIZED
138150	137062	KOG0600	Cdc2-related protein kinase	Cell cycle control, cell division, chromosome partitioning	METABOLISM
233634	232546	KOG0600	Cdc2-related protein kinase	Cell cycle control, cell division, chromosome partitioning	METABOLISM
60966	59878	KOG0601	Cyclin-dependent kinase WEE1	Cell cycle control, cell division, chromosome partitioning	METABOLISM
233018	231930	KOG0602	Neutral trehalase	Carbohydrate transport and metabolism	METABOLISM
121524	120436	KOG0605	NDR and related serine/threonine kinases	General function prediction only	POORLY CHARACTERIZED
230429	229341	KOG0605	NDR and related serine/threonine kinases	General function prediction only	POORLY CHARACTERIZED
237436	236348	KOG0605	NDR and related serine/threonine kinases	General function prediction only	POORLY CHARACTERIZED
141775	140687	KOG0610	Putative serine/threonine protein kinase	General function prediction only	POORLY CHARACTERIZED
229408	228320	KOG0615	Serine/threonine protein kinase Chk2 and related proteins	Cell cycle control, cell division, chromosome partitioning	METABOLISM
234906	233818	KOG0616	cAMP-dependent protein kinase catalytic subunit (PKA)	Signal transduction mechanisms	CELLULAR PROCESSES AND SIGNALING
237819	236731	KOG0618	Serine/threonine phosphatase 2C containing leucine-rich repeats, similar to SCN circadian oscillatory protein (SCOP)	Signal transduction mechanisms	CELLULAR PROCESSES AND SIGNALING
46458	45370	KOG0619	FOG: Leucine rich repeat	General function prediction only	POORLY CHARACTERIZED
237516	236428	KOG0620	Glucose-repressible alcohol dehydrogenase transcriptional effector CCR4 and related proteins	Transcription	INFORMATION STORAGE AND PROCESSING
237656	236568	KOG0621	Phospholipid scramblase	Cell wall/membrane/envelope biogenesis	CELLULAR PROCESSES AND SIGNALING
237221	236133	KOG0622	Ornithine decarboxylase	Amino acid transport and metabolism	METABOLISM
281819	280731	KOG0622	Ornithine decarboxylase	Amino acid transport and metabolism	METABOLISM
234764	233676	KOG0623	Glutamine amidotransferase/cyclase	Amino acid transport and metabolism	METABOLISM
227614	226526	KOG0624	dsRNA-activated protein kinase inhibitor P58, contains TPR and DnaJ domains	Defense mechanisms	CELLULAR PROCESSES AND SIGNALING
226463	225375	KOG0625	Phosphoglucomutase	Carbohydrate transport and metabolism	METABOLISM
15843	14755	KOG0627	Heat shock transcription factor	Transcription	INFORMATION STORAGE AND PROCESSING
76194	75106	KOG0627	Heat shock transcription factor	Transcription	INFORMATION STORAGE AND PROCESSING
200588	199500	KOG0627	Heat shock transcription factor	Transcription	INFORMATION STORAGE AND PROCESSING
235705	234617	KOG0629	Glutamate decarboxylase and related proteins	Amino acid transport and metabolism	METABOLISM
107055	105967	KOG0631	Galactokinase	Carbohydrate transport and metabolism	METABOLISM
226400	225312	KOG0633	Histidinol phosphate aminotransferase	Amino acid transport and metabolism	METABOLISM
226925	225837	KOG0634	Aromatic amino acid aminotransferase and related proteins	Amino acid transport and metabolism	METABOLISM
227903	226815	KOG0634	Aromatic amino acid aminotransferase and related proteins	Amino acid transport and metabolism	METABOLISM
234548	233460	KOG0634	Aromatic amino acid aminotransferase and related proteins	Amino acid transport and metabolism	METABOLISM
239767	238679	KOG0635	Adenosine 5'-phosphosulfate kinase	Inorganic ion transport and metabolism	METABOLISM
236984	235896	KOG0636	ATP sulfurylase (sulfate adenylyltransferase)	Inorganic ion transport and metabolism	METABOLISM
233011	231923	KOG0637	Sucrose transporter and related proteins	Carbohydrate transport and metabolism	METABOLISM
238079	236991	KOG0638	4-hydroxyphenylpyruvate dioxygenase	Amino acid transport and metabolism	METABOLISM
31212	30124	KOG0642	Cell-cycle nuclear protein, contains WD-40 repeats	Cell cycle control, cell division, chromosome partitioning	METABOLISM
238537	237449	KOG0643	Translation initiation factor 3, subunit i (eIF-3i)/TGF-beta receptor-interacting protein (TRIP-1)	Signal transduction mechanisms	CELLULAR PROCESSES AND SIGNALING
238537	237449	KOG0643	Translation initiation factor 3, subunit i (eIF-3i)/TGF-beta receptor-interacting protein (TRIP-1)	Translation, ribosomal structure and biogenesis	INFORMATION STORAGE AND PROCESSING
235807	234719	KOG0645	WD40 repeat protein	General function prediction only	POORLY CHARACTERIZED
75924	74836	KOG0646	WD40 repeat protein	General function prediction only	POORLY CHARACTERIZED
228072	226984	KOG0647	mRNA export protein (contains WD40 repeats)	RNA processing and modification	INFORMATION STORAGE AND PROCESSING
228305	227217	KOG0650	WD40 repeat nucleolar protein Bop1, involved in ribosome biogenesis	Translation, ribosomal structure and biogenesis	INFORMATION STORAGE AND PROCESSING
227962	226874	KOG0651	26S proteasome regulatory complex, ATPase RPT4	Posttranslational modification, protein turnover, chaperones	CELLULAR PROCESSES AND SIGNALING
232541	231453	KOG0652	26S proteasome regulatory complex, ATPase RPT5	Posttranslational modification, protein turnover, chaperones	CELLULAR PROCESSES AND SIGNALING
108092	107004	KOG0653	Cyclin B and related kinase-activating proteins	Cell cycle control, cell division, chromosome partitioning	METABOLISM
131294	130206	KOG0653	Cyclin B and related kinase-activating proteins	Cell cycle control, cell division, chromosome partitioning	METABOLISM
135441	134353	KOG0653	Cyclin B and related kinase-activating proteins	Cell cycle control, cell division, chromosome partitioning	METABOLISM
190979	189891	KOG0653	Cyclin B and related kinase-activating proteins	Cell cycle control, cell division, chromosome partitioning	METABOLISM
234661	233573	KOG0657	Glyceraldehyde 3-phosphate dehydrogenase	Carbohydrate transport and metabolism	METABOLISM
233460	232372	KOG0658	Glycogen synthase kinase-3	Carbohydrate transport and metabolism	METABOLISM
232084	230996	KOG0659	Cdk activating kinase (CAK)/RNA polymerase II transcription initiation/nucleotide excision repair factor TFIIH/TFIIK, kinase subunit CDK7	Transcription	INFORMATION STORAGE AND PROCESSING
232084	230996	KOG0659	Cdk activating kinase (CAK)/RNA polymerase II transcription initiation/nucleotide excision repair factor TFIIH/TFIIK, kinase subunit CDK7	Replication, recombination and repair	INFORMATION STORAGE AND PROCESSING
232084	230996	KOG0659	Cdk activating kinase (CAK)/RNA polymerase II transcription initiation/nucleotide excision repair factor TFIIH/TFIIK, kinase subunit CDK7	Cell cycle control, cell division, chromosome partitioning	METABOLISM
26218	25130	KOG0660	Mitogen-activated protein kinase	Signal transduction mechanisms	CELLULAR PROCESSES AND SIGNALING
119845	118757	KOG0660	Mitogen-activated protein kinase	Signal transduction mechanisms	CELLULAR PROCESSES AND SIGNALING
228233	227145	KOG0660	Mitogen-activated protein kinase	Signal transduction mechanisms	CELLULAR PROCESSES AND SIGNALING
228877	227789	KOG0660	Mitogen-activated protein kinase	Signal transduction mechanisms	CELLULAR PROCESSES AND SIGNALING
59561	58473	KOG0661	MAPK related serine/threonine protein kinase	Signal transduction mechanisms	CELLULAR PROCESSES AND SIGNALING
81067	79979	KOG0663	Protein kinase PITSLRE and related kinases	General function prediction only	POORLY CHARACTERIZED
103525	102437	KOG0666	Cyclin C-dependent kinase CDK8	Transcription	INFORMATION STORAGE AND PROCESSING
110398	109310	KOG0667	Dual-specificity tyrosine-phosphorylation regulated kinase	General function prediction only	POORLY CHARACTERIZED
232072	230984	KOG0667	Dual-specificity tyrosine-phosphorylation regulated kinase	General function prediction only	POORLY CHARACTERIZED
233138	232050	KOG0668	Casein kinase II, alpha subunit	Signal transduction mechanisms	CELLULAR PROCESSES AND SIGNALING
237814	236726	KOG0668	Casein kinase II, alpha subunit	Signal transduction mechanisms	CELLULAR PROCESSES AND SIGNALING
233138	232050	KOG0668	Casein kinase II, alpha subunit	Transcription	INFORMATION STORAGE AND PROCESSING
237814	236726	KOG0668	Casein kinase II, alpha subunit	Transcription	INFORMATION STORAGE AND PROCESSING
233138	232050	KOG0668	Casein kinase II, alpha subunit	Cell cycle control, cell division, chromosome partitioning	METABOLISM
237814	236726	KOG0668	Casein kinase II, alpha subunit	Cell cycle control, cell division, chromosome partitioning	METABOLISM
12812	11724	KOG0670	U4/U6-associated splicing factor PRP4	RNA processing and modification	INFORMATION STORAGE AND PROCESSING
234504	233416	KOG0671	LAMMER dual specificity kinases	Signal transduction mechanisms	CELLULAR PROCESSES AND SIGNALING
7538	6450	KOG0672	Halotolerance protein HAL3 (contains flavoprotein domain)	Cell cycle control, cell division, chromosome partitioning	METABOLISM
96916	95828	KOG0672	Halotolerance protein HAL3 (contains flavoprotein domain)	Cell cycle control, cell division, chromosome partitioning	METABOLISM
7538	6450	KOG0672	Halotolerance protein HAL3 (contains flavoprotein domain)	Inorganic ion transport and metabolism	METABOLISM
96916	95828	KOG0672	Halotolerance protein HAL3 (contains flavoprotein domain)	Inorganic ion transport and metabolism	METABOLISM
277255	276167	KOG0673	Thymidylate synthase	Nucleotide transport and metabolism	METABOLISM
237362	236274	KOG0675	Calnexin	Posttranslational modification, protein turnover, chaperones	CELLULAR PROCESSES AND SIGNALING
226690	225602	KOG0676	Actin and related proteins	Cytoskeleton	CELLULAR PROCESSES AND SIGNALING
232483	231395	KOG0676	Actin and related proteins	Cytoskeleton	CELLULAR PROCESSES AND SIGNALING
237195	236107	KOG0676	Actin and related proteins	Cytoskeleton	CELLULAR PROCESSES AND SIGNALING
230375	229287	KOG0677	Actin-related protein Arp2/3 complex, subunit Arp2	Cytoskeleton	CELLULAR PROCESSES AND SIGNALING
228912	227824	KOG0678	Actin-related protein Arp2/3 complex, subunit Arp3	Cytoskeleton	CELLULAR PROCESSES AND SIGNALING
229382	228294	KOG0679	Actin-related protein - Arp4p/Act3p	Cytoskeleton	CELLULAR PROCESSES AND SIGNALING
229460	228372	KOG0679	Actin-related protein - Arp4p/Act3p	Cytoskeleton	CELLULAR PROCESSES AND SIGNALING
232849	231761	KOG0680	Actin-related protein - Arp6p	Cytoskeleton	CELLULAR PROCESSES AND SIGNALING
237167	236079	KOG0681	Actin-related protein - Arp5p	Cytoskeleton	CELLULAR PROCESSES AND SIGNALING
47884	46796	KOG0682	Ammonia permease	Inorganic ion transport and metabolism	METABOLISM
140580	139492	KOG0682	Ammonia permease	Inorganic ion transport and metabolism	METABOLISM
185687	184599	KOG0682	Ammonia permease	Inorganic ion transport and metabolism	METABOLISM
228366	227278	KOG0682	Ammonia permease	Inorganic ion transport and metabolism	METABOLISM
239523	238435	KOG0682	Ammonia permease	Inorganic ion transport and metabolism	METABOLISM
250722	249634	KOG0682	Ammonia permease	Inorganic ion transport and metabolism	METABOLISM
75162	74074	KOG0683	Glutamine synthetase	Amino acid transport and metabolism	METABOLISM
231615	230527	KOG0683	Glutamine synthetase	Amino acid transport and metabolism	METABOLISM
236759	235671	KOG0684	Cytochrome P450	Secondary metabolites biosynthesis, transport and catabolism	METABOLISM
280105	279017	KOG0686	COP9 signalosome, subunit CSN1	Posttranslational modification, protein turnover, chaperones	CELLULAR PROCESSES AND SIGNALING
280105	279017	KOG0686	COP9 signalosome, subunit CSN1	Signal transduction mechanisms	CELLULAR PROCESSES AND SIGNALING
238145	237057	KOG0687	26S proteasome regulatory complex, subunit RPN7/PSMD6	Posttranslational modification, protein turnover, chaperones	CELLULAR PROCESSES AND SIGNALING
231461	230373	KOG0688	Peptide chain release factor 1 (eRF1)	Translation, ribosomal structure and biogenesis	INFORMATION STORAGE AND PROCESSING
28207	27119	KOG0691	Molecular chaperone (DnaJ superfamily)	Posttranslational modification, protein turnover, chaperones	CELLULAR PROCESSES AND SIGNALING
227147	226059	KOG0691	Molecular chaperone (DnaJ superfamily)	Posttranslational modification, protein turnover, chaperones	CELLULAR PROCESSES AND SIGNALING
234602	233514	KOG0691	Molecular chaperone (DnaJ superfamily)	Posttranslational modification, protein turnover, chaperones	CELLULAR PROCESSES AND SIGNALING
248032	246944	KOG0691	Molecular chaperone (DnaJ superfamily)	Posttranslational modification, protein turnover, chaperones	CELLULAR PROCESSES AND SIGNALING
230612	229524	KOG0692	Pentafunctional AROM protein	Amino acid transport and metabolism	METABOLISM
236679	235591	KOG0693	Myo-inositol-1-phosphate synthase	Lipid transport and metabolism	METABOLISM
230839	229751	KOG0694	Serine/threonine protein kinase	Signal transduction mechanisms	CELLULAR PROCESSES AND SIGNALING
83028	81940	KOG0698	Serine/threonine protein phosphatase	Signal transduction mechanisms	CELLULAR PROCESSES AND SIGNALING
93916	92828	KOG0698	Serine/threonine protein phosphatase	Signal transduction mechanisms	CELLULAR PROCESSES AND SIGNALING
227427	226339	KOG0698	Serine/threonine protein phosphatase	Signal transduction mechanisms	CELLULAR PROCESSES AND SIGNALING
238168	237080	KOG0698	Serine/threonine protein phosphatase	Signal transduction mechanisms	CELLULAR PROCESSES AND SIGNALING
69090	68002	KOG0700	Protein phosphatase 2C/pyruvate dehydrogenase (lipoamide) phosphatase	Signal transduction mechanisms	CELLULAR PROCESSES AND SIGNALING
230458	229370	KOG0703	Predicted GTPase-activating protein	Signal transduction mechanisms	CELLULAR PROCESSES AND SIGNALING
288607	287519	KOG0704	ADP-ribosylation factor GTPase activator	Signal transduction mechanisms	CELLULAR PROCESSES AND SIGNALING
288607	287519	KOG0704	ADP-ribosylation factor GTPase activator	Intracellular trafficking, secretion, and vesicular transport	CELLULAR PROCESSES AND SIGNALING
288607	287519	KOG0704	ADP-ribosylation factor GTPase activator	Cytoskeleton	CELLULAR PROCESSES AND SIGNALING
231811	230723	KOG0706	Predicted GTPase-activating protein	Signal transduction mechanisms	CELLULAR PROCESSES AND SIGNALING
284526	283438	KOG0707	Guanylate kinase	Nucleotide transport and metabolism	METABOLISM
262251	261163	KOG0709	CREB/ATF family transcription factor	Transcription	INFORMATION STORAGE AND PROCESSING
234415	233327	KOG0710	Molecular chaperone (small heat-shock protein Hsp26/Hsp42)	Posttranslational modification, protein turnover, chaperones	CELLULAR PROCESSES AND SIGNALING
234418	233330	KOG0710	Molecular chaperone (small heat-shock protein Hsp26/Hsp42)	Posttranslational modification, protein turnover, chaperones	CELLULAR PROCESSES AND SIGNALING
283205	282117	KOG0710	Molecular chaperone (small heat-shock protein Hsp26/Hsp42)	Posttranslational modification, protein turnover, chaperones	CELLULAR PROCESSES AND SIGNALING
5751	4663	KOG0711	Polyprenyl synthetase	Coenzyme transport and metabolism	METABOLISM
11898	10810	KOG0712	Molecular chaperone (DnaJ superfamily)	Posttranslational modification, protein turnover, chaperones	CELLULAR PROCESSES AND SIGNALING
231582	230494	KOG0712	Molecular chaperone (DnaJ superfamily)	Posttranslational modification, protein turnover, chaperones	CELLULAR PROCESSES AND SIGNALING
231985	230897	KOG0712	Molecular chaperone (DnaJ superfamily)	Posttranslational modification, protein turnover, chaperones	CELLULAR PROCESSES AND SIGNALING
8157	7069	KOG0714	Molecular chaperone (DnaJ superfamily)	Posttranslational modification, protein turnover, chaperones	CELLULAR PROCESSES AND SIGNALING
227333	226245	KOG0714	Molecular chaperone (DnaJ superfamily)	Posttranslational modification, protein turnover, chaperones	CELLULAR PROCESSES AND SIGNALING
229942	228854	KOG0714	Molecular chaperone (DnaJ superfamily)	Posttranslational modification, protein turnover, chaperones	CELLULAR PROCESSES AND SIGNALING
231905	230817	KOG0714	Molecular chaperone (DnaJ superfamily)	Posttranslational modification, protein turnover, chaperones	CELLULAR PROCESSES AND SIGNALING
227783	226695	KOG0715	Molecular chaperone (DnaJ superfamily)	Posttranslational modification, protein turnover, chaperones	CELLULAR PROCESSES AND SIGNALING
230623	229535	KOG0715	Molecular chaperone (DnaJ superfamily)	Posttranslational modification, protein turnover, chaperones	CELLULAR PROCESSES AND SIGNALING
259532	258444	KOG0715	Molecular chaperone (DnaJ superfamily)	Posttranslational modification, protein turnover, chaperones	CELLULAR PROCESSES AND SIGNALING
237531	236443	KOG0717	Molecular chaperone (DnaJ superfamily)	Posttranslational modification, protein turnover, chaperones	CELLULAR PROCESSES AND SIGNALING
19004	17916	KOG0719	Molecular chaperone (DnaJ superfamily)	Posttranslational modification, protein turnover, chaperones	CELLULAR PROCESSES AND SIGNALING
239422	238334	KOG0721	Molecular chaperone (DnaJ superfamily)	Posttranslational modification, protein turnover, chaperones	CELLULAR PROCESSES AND SIGNALING
235831	234743	KOG0723	Molecular chaperone (DnaJ superfamily)	Posttranslational modification, protein turnover, chaperones	CELLULAR PROCESSES AND SIGNALING
237350	236262	KOG0723	Molecular chaperone (DnaJ superfamily)	Posttranslational modification, protein turnover, chaperones	CELLULAR PROCESSES AND SIGNALING
49689	48601	KOG0724	Zuotin and related molecular chaperones (DnaJ superfamily), contains DNA-binding domains	Posttranslational modification, protein turnover, chaperones	CELLULAR PROCESSES AND SIGNALING
238387	237299	KOG0724	Zuotin and related molecular chaperones (DnaJ superfamily), contains DNA-binding domains	Posttranslational modification, protein turnover, chaperones	CELLULAR PROCESSES AND SIGNALING
23126	22038	KOG0725	Reductases with broad range of substrate specificities	General function prediction only	POORLY CHARACTERIZED
61128	60040	KOG0725	Reductases with broad range of substrate specificities	General function prediction only	POORLY CHARACTERIZED
113222	112134	KOG0725	Reductases with broad range of substrate specificities	General function prediction only	POORLY CHARACTERIZED
226719	225631	KOG0725	Reductases with broad range of substrate specificities	General function prediction only	POORLY CHARACTERIZED
227394	226306	KOG0725	Reductases with broad range of substrate specificities	General function prediction only	POORLY CHARACTERIZED
229231	228143	KOG0725	Reductases with broad range of substrate specificities	General function prediction only	POORLY CHARACTERIZED
231478	230390	KOG0725	Reductases with broad range of substrate specificities	General function prediction only	POORLY CHARACTERIZED
231887	230799	KOG0725	Reductases with broad range of substrate specificities	General function prediction only	POORLY CHARACTERIZED
232220	231132	KOG0725	Reductases with broad range of substrate specificities	General function prediction only	POORLY CHARACTERIZED
233322	232234	KOG0725	Reductases with broad range of substrate specificities	General function prediction only	POORLY CHARACTERIZED
234370	233282	KOG0725	Reductases with broad range of substrate specificities	General function prediction only	POORLY CHARACTERIZED
234390	233302	KOG0725	Reductases with broad range of substrate specificities	General function prediction only	POORLY CHARACTERIZED
242996	241908	KOG0725	Reductases with broad range of substrate specificities	General function prediction only	POORLY CHARACTERIZED
268325	267237	KOG0725	Reductases with broad range of substrate specificities	General function prediction only	POORLY CHARACTERIZED
231447	230359	KOG0726	26S proteasome regulatory complex, ATPase RPT2	Posttranslational modification, protein turnover, chaperones	CELLULAR PROCESSES AND SIGNALING
232732	231644	KOG0727	26S proteasome regulatory complex, ATPase RPT3	Posttranslational modification, protein turnover, chaperones	CELLULAR PROCESSES AND SIGNALING
233165	232077	KOG0728	26S proteasome regulatory complex, ATPase RPT6	Posttranslational modification, protein turnover, chaperones	CELLULAR PROCESSES AND SIGNALING
232708	231620	KOG0729	26S proteasome regulatory complex, ATPase RPT1	Posttranslational modification, protein turnover, chaperones	CELLULAR PROCESSES AND SIGNALING
226809	225721	KOG0730	AAA+-type ATPase	Posttranslational modification, protein turnover, chaperones	CELLULAR PROCESSES AND SIGNALING
230670	229582	KOG0730	AAA+-type ATPase	Posttranslational modification, protein turnover, chaperones	CELLULAR PROCESSES AND SIGNALING
217623	216535	KOG0731	AAA+-type ATPase containing the peptidase M41 domain	Posttranslational modification, protein turnover, chaperones	CELLULAR PROCESSES AND SIGNALING
220010	218922	KOG0731	AAA+-type ATPase containing the peptidase M41 domain	Posttranslational modification, protein turnover, chaperones	CELLULAR PROCESSES AND SIGNALING
198225	197137	KOG0732	AAA+-type ATPase containing the bromodomain	Posttranslational modification, protein turnover, chaperones	CELLULAR PROCESSES AND SIGNALING
229887	228799	KOG0733	Nuclear AAA ATPase (VCP subfamily)	Posttranslational modification, protein turnover, chaperones	CELLULAR PROCESSES AND SIGNALING
118656	117568	KOG0734	AAA+-type ATPase containing the peptidase M41 domain	Posttranslational modification, protein turnover, chaperones	CELLULAR PROCESSES AND SIGNALING
235567	234479	KOG0735	AAA+-type ATPase	Posttranslational modification, protein turnover, chaperones	CELLULAR PROCESSES AND SIGNALING
235828	234740	KOG0736	Peroxisome assembly factor 2 containing the AAA+-type ATPase domain	Posttranslational modification, protein turnover, chaperones	CELLULAR PROCESSES AND SIGNALING
236171	235083	KOG0737	AAA+-type ATPase	Posttranslational modification, protein turnover, chaperones	CELLULAR PROCESSES AND SIGNALING
237629	236541	KOG0739	AAA+-type ATPase	Posttranslational modification, protein turnover, chaperones	CELLULAR PROCESSES AND SIGNALING
237989	236901	KOG0740	AAA+-type ATPase	Posttranslational modification, protein turnover, chaperones	CELLULAR PROCESSES AND SIGNALING
228524	227436	KOG0741	AAA+-type ATPase	Posttranslational modification, protein turnover, chaperones	CELLULAR PROCESSES AND SIGNALING
266740	265652	KOG0741	AAA+-type ATPase	Posttranslational modification, protein turnover, chaperones	CELLULAR PROCESSES AND SIGNALING
232030	230942	KOG0743	AAA+-type ATPase	Posttranslational modification, protein turnover, chaperones	CELLULAR PROCESSES AND SIGNALING
121373	120285	KOG0745	Putative ATP-dependent Clp-type protease (AAA+ ATPase superfamily)	Posttranslational modification, protein turnover, chaperones	CELLULAR PROCESSES AND SIGNALING
236007	234919	KOG0746	60S ribosomal protein L3 and related proteins	Translation, ribosomal structure and biogenesis	INFORMATION STORAGE AND PROCESSING
280104	279016	KOG0747	Putative NAD+-dependent epimerases	Carbohydrate transport and metabolism	METABOLISM
227637	226549	KOG0748	Predicted membrane proteins, contain hemolysin III domain	Signal transduction mechanisms	CELLULAR PROCESSES AND SIGNALING
237214	236126	KOG0748	Predicted membrane proteins, contain hemolysin III domain	Signal transduction mechanisms	CELLULAR PROCESSES AND SIGNALING
227637	226549	KOG0748	Predicted membrane proteins, contain hemolysin III domain	General function prediction only	POORLY CHARACTERIZED
237214	236126	KOG0748	Predicted membrane proteins, contain hemolysin III domain	General function prediction only	POORLY CHARACTERIZED
232477	231389	KOG0749	Mitochondrial ADP/ATP carrier proteins	Energy production and conversion	METABOLISM
239023	237935	KOG0749	Mitochondrial ADP/ATP carrier proteins	Energy production and conversion	METABOLISM
259441	258353	KOG0749	Mitochondrial ADP/ATP carrier proteins	Energy production and conversion	METABOLISM
289022	287934	KOG0750	Mitochondrial solute carrier protein	Energy production and conversion	METABOLISM
88616	87528	KOG0751	Mitochondrial aspartate/glutamate carrier protein Aralar/Citrin (contains EF-hand Ca2+-binding domains)	Energy production and conversion	METABOLISM
61309	60221	KOG0752	Mitochondrial solute carrier protein	Energy production and conversion	METABOLISM
230372	229284	KOG0752	Mitochondrial solute carrier protein	Energy production and conversion	METABOLISM
247742	246654	KOG0752	Mitochondrial solute carrier protein	Energy production and conversion	METABOLISM
231956	230868	KOG0754	Mitochondrial oxodicarboxylate carrier protein	Energy production and conversion	METABOLISM
226606	225518	KOG0755	Mitochondrial oxaloacetate carrier protein	Energy production and conversion	METABOLISM
228942	227854	KOG0756	Mitochondrial tricarboxylate/dicarboxylate carrier proteins	Energy production and conversion	METABOLISM
229918	228830	KOG0756	Mitochondrial tricarboxylate/dicarboxylate carrier proteins	Energy production and conversion	METABOLISM
237178	236090	KOG0756	Mitochondrial tricarboxylate/dicarboxylate carrier proteins	Energy production and conversion	METABOLISM
259209	258121	KOG0756	Mitochondrial tricarboxylate/dicarboxylate carrier proteins	Energy production and conversion	METABOLISM
231174	230086	KOG0757	Mitochondrial carrier protein - Rim2p/Mrs12p	Energy production and conversion	METABOLISM
46089	45001	KOG0758	Mitochondrial carnitine-acylcarnitine carrier protein	Energy production and conversion	METABOLISM
68785	67697	KOG0758	Mitochondrial carnitine-acylcarnitine carrier protein	Energy production and conversion	METABOLISM
92320	91232	KOG0758	Mitochondrial carnitine-acylcarnitine carrier protein	Energy production and conversion	METABOLISM
196838	195750	KOG0758	Mitochondrial carnitine-acylcarnitine carrier protein	Energy production and conversion	METABOLISM
227623	226535	KOG0758	Mitochondrial carnitine-acylcarnitine carrier protein	Energy production and conversion	METABOLISM
236609	235521	KOG0759	Mitochondrial oxoglutarate/malate carrier proteins	Energy production and conversion	METABOLISM
213194	212106	KOG0760	Mitochondrial carrier protein MRS3/4	Energy production and conversion	METABOLISM
228843	227755	KOG0760	Mitochondrial carrier protein MRS3/4	Energy production and conversion	METABOLISM
238065	236977	KOG0760	Mitochondrial carrier protein MRS3/4	Energy production and conversion	METABOLISM
285118	284030	KOG0761	Mitochondrial carrier protein CGI-69	Energy production and conversion	METABOLISM
193805	192717	KOG0762	Mitochondrial carrier protein	Energy production and conversion	METABOLISM
149083	147995	KOG0764	Mitochondrial FAD carrier protein	Energy production and conversion	METABOLISM
227557	226469	KOG0764	Mitochondrial FAD carrier protein	Energy production and conversion	METABOLISM
226997	225909	KOG0766	Predicted mitochondrial carrier protein	Energy production and conversion	METABOLISM
230461	229373	KOG0767	Mitochondrial phosphate carrier protein	Energy production and conversion	METABOLISM
243795	242707	KOG0767	Mitochondrial phosphate carrier protein	Energy production and conversion	METABOLISM
250066	248978	KOG0768	Mitochondrial carrier protein PET8	Energy production and conversion	METABOLISM
190684	189596	KOG0769	Predicted mitochondrial carrier protein	Energy production and conversion	METABOLISM
226531	225443	KOG0769	Predicted mitochondrial carrier protein	Energy production and conversion	METABOLISM
239643	238555	KOG0769	Predicted mitochondrial carrier protein	Energy production and conversion	METABOLISM
184878	183790	KOG0770	Predicted mitochondrial carrier protein	Energy production and conversion	METABOLISM
238840	237752	KOG0771	Prolactin regulatory element-binding protein/Protein transport protein SEC12p	Intracellular trafficking, secretion, and vesicular transport	CELLULAR PROCESSES AND SIGNALING
238637	237549	KOG0772	Uncharacterized conserved protein, contains WD40 repeat	Function unknown	POORLY CHARACTERIZED
258790	257702	KOG0773	Transcription factor MEIS1 and related HOX domain proteins	Transcription	INFORMATION STORAGE AND PROCESSING
235833	234745	KOG0776	Geranylgeranyl pyrophosphate synthase/Polyprenyl synthetase	Coenzyme transport and metabolism	METABOLISM
78793	77705	KOG0777	Geranylgeranyl pyrophosphate synthase/Polyprenyl synthetase	Coenzyme transport and metabolism	METABOLISM
227923	226835	KOG0778	Protease, Ulp1 family	Posttranslational modification, protein turnover, chaperones	CELLULAR PROCESSES AND SIGNALING
233470	232382	KOG0779	Protease, Ulp1 family	Posttranslational modification, protein turnover, chaperones	CELLULAR PROCESSES AND SIGNALING
231329	230241	KOG0780	Signal recognition particle, subunit Srp54	Intracellular trafficking, secretion, and vesicular transport	CELLULAR PROCESSES AND SIGNALING
39139	38051	KOG0781	Signal recognition particle receptor, alpha subunit	Intracellular trafficking, secretion, and vesicular transport	CELLULAR PROCESSES AND SIGNALING
134914	133826	KOG0782	Predicted diacylglycerol kinase	Signal transduction mechanisms	CELLULAR PROCESSES AND SIGNALING
238903	237815	KOG0783	Uncharacterized conserved protein, contains ankyrin and BTB/POZ domains	Function unknown	POORLY CHARACTERIZED
226672	225584	KOG0784	Isocitrate dehydrogenase, gamma subunit	Amino acid transport and metabolism	METABOLISM
188685	187597	KOG0785	Isocitrate dehydrogenase, alpha subunit	Amino acid transport and metabolism	METABOLISM
232251	231163	KOG0785	Isocitrate dehydrogenase, alpha subunit	Amino acid transport and metabolism	METABOLISM
234197	233109	KOG0786	3-isopropylmalate dehydrogenase	Amino acid transport and metabolism	METABOLISM
227812	226724	KOG0787	Dehydrogenase kinase	Signal transduction mechanisms	CELLULAR PROCESSES AND SIGNALING
229425	228337	KOG0787	Dehydrogenase kinase	Signal transduction mechanisms	CELLULAR PROCESSES AND SIGNALING
236015	234927	KOG0787	Dehydrogenase kinase	Signal transduction mechanisms	CELLULAR PROCESSES AND SIGNALING
227852	226764	KOG0788	S-adenosylmethionine decarboxylase	Signal transduction mechanisms	CELLULAR PROCESSES AND SIGNALING
229633	228545	KOG0789	Protein tyrosine phosphatase	Signal transduction mechanisms	CELLULAR PROCESSES AND SIGNALING
229151	228063	KOG0791	Protein tyrosine phosphatase, contains fn3 domain	Signal transduction mechanisms	CELLULAR PROCESSES AND SIGNALING
232060	230972	KOG0794	CDK8 kinase-activating protein cyclin C	Transcription	INFORMATION STORAGE AND PROCESSING
19497	18409	KOG0795	Chorismate mutase	Amino acid transport and metabolism	METABOLISM
229385	228297	KOG0796	Spliceosome subunit	RNA processing and modification	INFORMATION STORAGE AND PROCESSING
232112	231024	KOG0797	Actin-related protein	Cytoskeleton	CELLULAR PROCESSES AND SIGNALING
112670	111582	KOG0798	Uncharacterized conserved protein	Cell cycle control, cell division, chromosome partitioning	METABOLISM
32552	31464	KOG0800	FOG: Predicted E3 ubiquitin ligase	Posttranslational modification, protein turnover, chaperones	CELLULAR PROCESSES AND SIGNALING
228673	227585	KOG0800	FOG: Predicted E3 ubiquitin ligase	Posttranslational modification, protein turnover, chaperones	CELLULAR PROCESSES AND SIGNALING
231177	230089	KOG0800	FOG: Predicted E3 ubiquitin ligase	Posttranslational modification, protein turnover, chaperones	CELLULAR PROCESSES AND SIGNALING
239237	238149	KOG0800	FOG: Predicted E3 ubiquitin ligase	Posttranslational modification, protein turnover, chaperones	CELLULAR PROCESSES AND SIGNALING
241157	240069	KOG0800	FOG: Predicted E3 ubiquitin ligase	Posttranslational modification, protein turnover, chaperones	CELLULAR PROCESSES AND SIGNALING
59596	58508	KOG0802	E3 ubiquitin ligase	Posttranslational modification, protein turnover, chaperones	CELLULAR PROCESSES AND SIGNALING
226814	225726	KOG0802	E3 ubiquitin ligase	Posttranslational modification, protein turnover, chaperones	CELLULAR PROCESSES AND SIGNALING
262561	261473	KOG0802	E3 ubiquitin ligase	Posttranslational modification, protein turnover, chaperones	CELLULAR PROCESSES AND SIGNALING
264220	263132	KOG0803	Predicted E3 ubiquitin ligase	Posttranslational modification, protein turnover, chaperones	CELLULAR PROCESSES AND SIGNALING
99180	98092	KOG0804	Cytoplasmic Zn-finger protein BRAP2 (BRCA1 associated protein)	General function prediction only	POORLY CHARACTERIZED
123630	122542	KOG0806	Carbon-nitrogen hydrolase	Amino acid transport and metabolism	METABOLISM
188118	187030	KOG0806	Carbon-nitrogen hydrolase	Amino acid transport and metabolism	METABOLISM
229284	228196	KOG0807	Carbon-nitrogen hydrolase	Amino acid transport and metabolism	METABOLISM
228835	227747	KOG0809	SNARE protein TLG2/Syntaxin 16	Intracellular trafficking, secretion, and vesicular transport	CELLULAR PROCESSES AND SIGNALING
233894	232806	KOG0810	SNARE protein Syntaxin 1 and related proteins	Intracellular trafficking, secretion, and vesicular transport	CELLULAR PROCESSES AND SIGNALING
237185	236097	KOG0810	SNARE protein Syntaxin 1 and related proteins	Intracellular trafficking, secretion, and vesicular transport	CELLULAR PROCESSES AND SIGNALING
246901	245813	KOG0810	SNARE protein Syntaxin 1 and related proteins	Intracellular trafficking, secretion, and vesicular transport	CELLULAR PROCESSES AND SIGNALING
13260	12172	KOG0811	SNARE protein PEP12/VAM3/Syntaxin 7/Syntaxin 17	Intracellular trafficking, secretion, and vesicular transport	CELLULAR PROCESSES AND SIGNALING
250192	249104	KOG0811	SNARE protein PEP12/VAM3/Syntaxin 7/Syntaxin 17	Intracellular trafficking, secretion, and vesicular transport	CELLULAR PROCESSES AND SIGNALING
110549	109461	KOG0812	SNARE protein SED5/Syntaxin 5	Intracellular trafficking, secretion, and vesicular transport	CELLULAR PROCESSES AND SIGNALING
230106	229018	KOG0813	Glyoxylase	General function prediction only	POORLY CHARACTERIZED
232311	231223	KOG0813	Glyoxylase	General function prediction only	POORLY CHARACTERIZED
237432	236344	KOG0815	60S acidic ribosomal protein P0	Translation, ribosomal structure and biogenesis	INFORMATION STORAGE AND PROCESSING
229117	228029	KOG0816	Protein involved in mRNA turnover	RNA processing and modification	INFORMATION STORAGE AND PROCESSING
56873	55785	KOG0817	Acyl-CoA-binding protein	Lipid transport and metabolism	METABOLISM
228062	226974	KOG0817	Acyl-CoA-binding protein	Lipid transport and metabolism	METABOLISM
232492	231404	KOG0819	Annexin	Intracellular trafficking, secretion, and vesicular transport	CELLULAR PROCESSES AND SIGNALING
226363	225275	KOG0820	Ribosomal RNA adenine dimethylase	RNA processing and modification	INFORMATION STORAGE AND PROCESSING
21141	20053	KOG0822	Protein kinase inhibitor	Cell cycle control, cell division, chromosome partitioning	METABOLISM
233952	232864	KOG0826	Predicted E3 ubiquitin ligase involved in peroxisome organization	Posttranslational modification, protein turnover, chaperones	CELLULAR PROCESSES AND SIGNALING
229603	228515	KOG0828	Predicted E3 ubiquitin ligase	Posttranslational modification, protein turnover, chaperones	CELLULAR PROCESSES AND SIGNALING
229670	228582	KOG0829	60S ribosomal protein L18A	Translation, ribosomal structure and biogenesis	INFORMATION STORAGE AND PROCESSING
239435	238347	KOG0830	40S ribosomal protein SA (P40)/Laminin receptor 1	Translation, ribosomal structure and biogenesis	INFORMATION STORAGE AND PROCESSING
31781	30693	KOG0831	Acyl-CoA:diacylglycerol acyltransferase (DGAT)	Lipid transport and metabolism	METABOLISM
230592	229504	KOG0832	Mitochondrial/chloroplast ribosomal protein S2	Translation, ribosomal structure and biogenesis	INFORMATION STORAGE AND PROCESSING
78810	77722	KOG0833	Cytidine deaminase	Nucleotide transport and metabolism	METABOLISM
103338	102250	KOG0834	CDK9 kinase-activating protein cyclin T	Cell cycle control, cell division, chromosome partitioning	METABOLISM
227344	226256	KOG0834	CDK9 kinase-activating protein cyclin T	Cell cycle control, cell division, chromosome partitioning	METABOLISM
226686	225598	KOG0836	F-actin capping protein, alpha subunit	Cytoskeleton	CELLULAR PROCESSES AND SIGNALING
228396	227308	KOG0837	Transcriptional activator of the JUN family	Transcription	INFORMATION STORAGE AND PROCESSING
246143	245055	KOG0837	Transcriptional activator of the JUN family	Transcription	INFORMATION STORAGE AND PROCESSING
197827	196739	KOG0838	RNA Methylase, SpoU family	RNA processing and modification	INFORMATION STORAGE AND PROCESSING
232678	231590	KOG0839	RNA Methylase, SpoU family	RNA processing and modification	INFORMATION STORAGE AND PROCESSING
230636	229548	KOG0840	ATP-dependent Clp protease, proteolytic subunit	Posttranslational modification, protein turnover, chaperones	CELLULAR PROCESSES AND SIGNALING
130110	129022	KOG0841	Multifunctional chaperone (14-3-3 family)	Posttranslational modification, protein turnover, chaperones	CELLULAR PROCESSES AND SIGNALING
234586	233498	KOG0841	Multifunctional chaperone (14-3-3 family)	Posttranslational modification, protein turnover, chaperones	CELLULAR PROCESSES AND SIGNALING
229324	228236	KOG0845	Nuclear pore complex, Nup98 component (sc Nup145/Nup100/Nup116)	Intracellular trafficking, secretion, and vesicular transport	CELLULAR PROCESSES AND SIGNALING
233220	232132	KOG0845	Nuclear pore complex, Nup98 component (sc Nup145/Nup100/Nup116)	Intracellular trafficking, secretion, and vesicular transport	CELLULAR PROCESSES AND SIGNALING
236122	235034	KOG0845	Nuclear pore complex, Nup98 component (sc Nup145/Nup100/Nup116)	Intracellular trafficking, secretion, and vesicular transport	CELLULAR PROCESSES AND SIGNALING
289130	288042	KOG0845	Nuclear pore complex, Nup98 component (sc Nup145/Nup100/Nup116)	Intracellular trafficking, secretion, and vesicular transport	CELLULAR PROCESSES AND SIGNALING
229324	228236	KOG0845	Nuclear pore complex, Nup98 component (sc Nup145/Nup100/Nup116)	Nuclear structure	CELLULAR PROCESSES AND SIGNALING
233220	232132	KOG0845	Nuclear pore complex, Nup98 component (sc Nup145/Nup100/Nup116)	Nuclear structure	CELLULAR PROCESSES AND SIGNALING
236122	235034	KOG0845	Nuclear pore complex, Nup98 component (sc Nup145/Nup100/Nup116)	Nuclear structure	CELLULAR PROCESSES AND SIGNALING
289130	288042	KOG0845	Nuclear pore complex, Nup98 component (sc Nup145/Nup100/Nup116)	Nuclear structure	CELLULAR PROCESSES AND SIGNALING
226301	225213	KOG0846	Mitochondrial/chloroplast ribosomal protein L15/L10	Translation, ribosomal structure and biogenesis	INFORMATION STORAGE AND PROCESSING
239465	238377	KOG0849	Transcription factor PRD and related proteins, contain PAX and HOX domains	Transcription	INFORMATION STORAGE AND PROCESSING
227496	226408	KOG0851	Single-stranded DNA-binding replication protein A (RPA), large (70 kD) subunit and related ssDNA-binding proteins	Replication, recombination and repair	INFORMATION STORAGE AND PROCESSING
237511	236423	KOG0852	Alkyl hydroperoxide reductase, thiol specific antioxidant and related enzymes	Posttranslational modification, protein turnover, chaperones	CELLULAR PROCESSES AND SIGNALING
228734	227646	KOG0853	Glycosyltransferase	Cell wall/membrane/envelope biogenesis	CELLULAR PROCESSES AND SIGNALING
230964	229876	KOG0854	Alkyl hydroperoxide reductase, thiol specific antioxidant and related enzymes	Posttranslational modification, protein turnover, chaperones	CELLULAR PROCESSES AND SIGNALING
263114	262026	KOG0854	Alkyl hydroperoxide reductase, thiol specific antioxidant and related enzymes	Posttranslational modification, protein turnover, chaperones	CELLULAR PROCESSES AND SIGNALING
240526	239438	KOG0855	Alkyl hydroperoxide reductase, thiol specific antioxidant and related enzymes	Posttranslational modification, protein turnover, chaperones	CELLULAR PROCESSES AND SIGNALING
249616	248528	KOG0856	Predicted pilin-like transcription factor	Posttranslational modification, protein turnover, chaperones	CELLULAR PROCESSES AND SIGNALING
75251	74163	KOG0857	60s ribosomal protein L10	Translation, ribosomal structure and biogenesis	INFORMATION STORAGE AND PROCESSING
229400	228312	KOG0858	Predicted membrane protein	Function unknown	POORLY CHARACTERIZED
247778	246690	KOG0858	Predicted membrane protein	Function unknown	POORLY CHARACTERIZED
236660	235572	KOG0859	Synaptobrevin/VAMP-like protein	Intracellular trafficking, secretion, and vesicular transport	CELLULAR PROCESSES AND SIGNALING
194488	193400	KOG0860	Synaptobrevin/VAMP-like protein	Intracellular trafficking, secretion, and vesicular transport	CELLULAR PROCESSES AND SIGNALING
282486	281398	KOG0860	Synaptobrevin/VAMP-like protein	Intracellular trafficking, secretion, and vesicular transport	CELLULAR PROCESSES AND SIGNALING
227934	226846	KOG0861	SNARE protein YKT6, synaptobrevin/VAMP syperfamily	Intracellular trafficking, secretion, and vesicular transport	CELLULAR PROCESSES AND SIGNALING
189117	188029	KOG0862	Synaptobrevin/VAMP-like protein SEC22	Intracellular trafficking, secretion, and vesicular transport	CELLULAR PROCESSES AND SIGNALING
235749	234661	KOG0863	20S proteasome, regulatory subunit alpha type PSMA1/PRE5	Posttranslational modification, protein turnover, chaperones	CELLULAR PROCESSES AND SIGNALING
227129	226041	KOG0864	Ran-binding protein RANBP1 and related RanBD domain proteins	Intracellular trafficking, secretion, and vesicular transport	CELLULAR PROCESSES AND SIGNALING
237505	236417	KOG0864	Ran-binding protein RANBP1 and related RanBD domain proteins	Intracellular trafficking, secretion, and vesicular transport	CELLULAR PROCESSES AND SIGNALING
235114	234026	KOG0865	Cyclophilin type peptidyl-prolyl cis-trans isomerase	Posttranslational modification, protein turnover, chaperones	CELLULAR PROCESSES AND SIGNALING
235138	234050	KOG0865	Cyclophilin type peptidyl-prolyl cis-trans isomerase	Posttranslational modification, protein turnover, chaperones	CELLULAR PROCESSES AND SIGNALING
190497	189409	KOG0866	Ran-binding protein RANBP3	Intracellular trafficking, secretion, and vesicular transport	CELLULAR PROCESSES AND SIGNALING
37542	36454	KOG0867	Glutathione S-transferase	Posttranslational modification, protein turnover, chaperones	CELLULAR PROCESSES AND SIGNALING
109825	108737	KOG0867	Glutathione S-transferase	Posttranslational modification, protein turnover, chaperones	CELLULAR PROCESSES AND SIGNALING
142328	141240	KOG0867	Glutathione S-transferase	Posttranslational modification, protein turnover, chaperones	CELLULAR PROCESSES AND SIGNALING
188715	187627	KOG0867	Glutathione S-transferase	Posttranslational modification, protein turnover, chaperones	CELLULAR PROCESSES AND SIGNALING
234394	233306	KOG0867	Glutathione S-transferase	Posttranslational modification, protein turnover, chaperones	CELLULAR PROCESSES AND SIGNALING
235969	234881	KOG0867	Glutathione S-transferase	Posttranslational modification, protein turnover, chaperones	CELLULAR PROCESSES AND SIGNALING
230237	229149	KOG0869	CCAAT-binding factor, subunit A (HAP3)	Transcription	INFORMATION STORAGE AND PROCESSING
142093	141005	KOG0870	DNA polymerase epsilon, subunit D	Transcription	INFORMATION STORAGE AND PROCESSING
227536	226448	KOG0871	Class 2 transcription repressor NC2, beta subunit (Dr1)	Transcription	INFORMATION STORAGE AND PROCESSING
233456	232368	KOG0872	Sterol C5 desaturase	Lipid transport and metabolism	METABOLISM
230728	229640	KOG0873	C-4 sterol methyl oxidase	Lipid transport and metabolism	METABOLISM
19468	18380	KOG0874	Sphingolipid hydroxylase	Lipid transport and metabolism	METABOLISM
227998	226910	KOG0875	60S ribosomal protein L5	Translation, ribosomal structure and biogenesis	INFORMATION STORAGE AND PROCESSING
235698	234610	KOG0876	Manganese superoxide dismutase	Inorganic ion transport and metabolism	METABOLISM
237040	235952	KOG0876	Manganese superoxide dismutase	Inorganic ion transport and metabolism	METABOLISM
237657	236569	KOG0876	Manganese superoxide dismutase	Inorganic ion transport and metabolism	METABOLISM
237928	236840	KOG0876	Manganese superoxide dismutase	Inorganic ion transport and metabolism	METABOLISM
227401	226313	KOG0877	40S ribosomal protein S2/30S ribosomal protein S5	Translation, ribosomal structure and biogenesis	INFORMATION STORAGE AND PROCESSING
228631	227543	KOG0878	60S ribosomal protein L32	Translation, ribosomal structure and biogenesis	INFORMATION STORAGE AND PROCESSING
234760	233672	KOG0879	U-snRNP-associated cyclophilin type peptidyl-prolyl cis-trans isomerase	Posttranslational modification, protein turnover, chaperones	CELLULAR PROCESSES AND SIGNALING
228058	226970	KOG0880	Peptidyl-prolyl cis-trans isomerase	Posttranslational modification, protein turnover, chaperones	CELLULAR PROCESSES AND SIGNALING
235604	234516	KOG0882	Cyclophilin-related peptidyl-prolyl cis-trans isomerase	Posttranslational modification, protein turnover, chaperones	CELLULAR PROCESSES AND SIGNALING
226307	225219	KOG0883	Cyclophilin type, U box-containing peptidyl-prolyl cis-trans isomerase	Posttranslational modification, protein turnover, chaperones	CELLULAR PROCESSES AND SIGNALING
235557	234469	KOG0884	Similar to cyclophilin-type peptidyl-prolyl cis-trans isomerase	Posttranslational modification, protein turnover, chaperones	CELLULAR PROCESSES AND SIGNALING
239472	238384	KOG0885	Peptidyl-prolyl cis-trans isomerase	Posttranslational modification, protein turnover, chaperones	CELLULAR PROCESSES AND SIGNALING
248962	247874	KOG0886	40S ribosomal protein S2	Translation, ribosomal structure and biogenesis	INFORMATION STORAGE AND PROCESSING
228748	227660	KOG0887	60S ribosomal protein L35A/L37	Translation, ribosomal structure and biogenesis	INFORMATION STORAGE AND PROCESSING
229113	228025	KOG0887	60S ribosomal protein L35A/L37	Translation, ribosomal structure and biogenesis	INFORMATION STORAGE AND PROCESSING
230879	229791	KOG0888	Nucleoside diphosphate kinase	Nucleotide transport and metabolism	METABOLISM
288577	287489	KOG0889	Histone acetyltransferase SAGA, TRRAP/TRA1 component, PI-3 kinase superfamily	Signal transduction mechanisms	CELLULAR PROCESSES AND SIGNALING
288577	287489	KOG0889	Histone acetyltransferase SAGA, TRRAP/TRA1 component, PI-3 kinase superfamily	Chromatin structure and dynamics	INFORMATION STORAGE AND PROCESSING
288577	287489	KOG0889	Histone acetyltransferase SAGA, TRRAP/TRA1 component, PI-3 kinase superfamily	Replication, recombination and repair	INFORMATION STORAGE AND PROCESSING
288577	287489	KOG0889	Histone acetyltransferase SAGA, TRRAP/TRA1 component, PI-3 kinase superfamily	Cell cycle control, cell division, chromosome partitioning	METABOLISM
198470	197382	KOG0890	Protein kinase of the PI-3 kinase family involved in mitotic growth, DNA repair and meiotic recombination	Signal transduction mechanisms	CELLULAR PROCESSES AND SIGNALING
198470	197382	KOG0890	Protein kinase of the PI-3 kinase family involved in mitotic growth, DNA repair and meiotic recombination	Chromatin structure and dynamics	INFORMATION STORAGE AND PROCESSING
198470	197382	KOG0890	Protein kinase of the PI-3 kinase family involved in mitotic growth, DNA repair and meiotic recombination	Replication, recombination and repair	INFORMATION STORAGE AND PROCESSING
198470	197382	KOG0890	Protein kinase of the PI-3 kinase family involved in mitotic growth, DNA repair and meiotic recombination	Cell cycle control, cell division, chromosome partitioning	METABOLISM
231036	229948	KOG0891	DNA-dependent protein kinase	Replication, recombination and repair	INFORMATION STORAGE AND PROCESSING
232048	230960	KOG0892	Protein kinase ATM/Tel1, involved in telomere length regulation and DNA repair	Signal transduction mechanisms	CELLULAR PROCESSES AND SIGNALING
232048	230960	KOG0892	Protein kinase ATM/Tel1, involved in telomere length regulation and DNA repair	Chromatin structure and dynamics	INFORMATION STORAGE AND PROCESSING
232048	230960	KOG0892	Protein kinase ATM/Tel1, involved in telomere length regulation and DNA repair	Replication, recombination and repair	INFORMATION STORAGE AND PROCESSING
232048	230960	KOG0892	Protein kinase ATM/Tel1, involved in telomere length regulation and DNA repair	Cell cycle control, cell division, chromosome partitioning	METABOLISM
283448	282360	KOG0893	60S ribosomal protein L31	Translation, ribosomal structure and biogenesis	INFORMATION STORAGE AND PROCESSING
210028	208940	KOG0894	Ubiquitin-protein ligase	Posttranslational modification, protein turnover, chaperones	CELLULAR PROCESSES AND SIGNALING
232731	231643	KOG0894	Ubiquitin-protein ligase	Posttranslational modification, protein turnover, chaperones	CELLULAR PROCESSES AND SIGNALING
228553	227465	KOG0896	Ubiquitin-conjugating enzyme E2	Posttranslational modification, protein turnover, chaperones	CELLULAR PROCESSES AND SIGNALING
231139	230051	KOG0898	40S ribosomal protein S15	Translation, ribosomal structure and biogenesis	INFORMATION STORAGE AND PROCESSING
238167	237079	KOG0899	Mitochondrial/chloroplast ribosomal protein S19	Translation, ribosomal structure and biogenesis	INFORMATION STORAGE AND PROCESSING
23581	22493	KOG0900	40S ribosomal protein S20	Translation, ribosomal structure and biogenesis	INFORMATION STORAGE AND PROCESSING
230213	229125	KOG0901	60S ribosomal protein L14/L17/L23	Translation, ribosomal structure and biogenesis	INFORMATION STORAGE AND PROCESSING
232627	231539	KOG0901	60S ribosomal protein L14/L17/L23	Translation, ribosomal structure and biogenesis	INFORMATION STORAGE AND PROCESSING
228443	227355	KOG0902	Phosphatidylinositol 4-kinase	Signal transduction mechanisms	CELLULAR PROCESSES AND SIGNALING
236539	235451	KOG0903	Phosphatidylinositol 4-kinase, involved in intracellular trafficking and secretion	Signal transduction mechanisms	CELLULAR PROCESSES AND SIGNALING
236539	235451	KOG0903	Phosphatidylinositol 4-kinase, involved in intracellular trafficking and secretion	Intracellular trafficking, secretion, and vesicular transport	CELLULAR PROCESSES AND SIGNALING
52278	51190	KOG0906	Phosphatidylinositol 3-kinase VPS34, involved in signal transduction	Signal transduction mechanisms	CELLULAR PROCESSES AND SIGNALING
52278	51190	KOG0906	Phosphatidylinositol 3-kinase VPS34, involved in signal transduction	Intracellular trafficking, secretion, and vesicular transport	CELLULAR PROCESSES AND SIGNALING
10957	9869	KOG0907	Thioredoxin	Posttranslational modification, protein turnover, chaperones	CELLULAR PROCESSES AND SIGNALING
26385	25297	KOG0907	Thioredoxin	Posttranslational modification, protein turnover, chaperones	CELLULAR PROCESSES AND SIGNALING
231535	230447	KOG0907	Thioredoxin	Posttranslational modification, protein turnover, chaperones	CELLULAR PROCESSES AND SIGNALING
228706	227618	KOG0908	Thioredoxin-like protein	Posttranslational modification, protein turnover, chaperones	CELLULAR PROCESSES AND SIGNALING
236157	235069	KOG0909	Peptide:N-glycanase	Posttranslational modification, protein turnover, chaperones	CELLULAR PROCESSES AND SIGNALING
263342	262254	KOG0910	Thioredoxin-like protein	Posttranslational modification, protein turnover, chaperones	CELLULAR PROCESSES AND SIGNALING
129373	128285	KOG0911	Glutaredoxin-related protein	Posttranslational modification, protein turnover, chaperones	CELLULAR PROCESSES AND SIGNALING
229895	228807	KOG0911	Glutaredoxin-related protein	Posttranslational modification, protein turnover, chaperones	CELLULAR PROCESSES AND SIGNALING
234442	233354	KOG0915	Uncharacterized conserved protein	Function unknown	POORLY CHARACTERIZED
196290	195202	KOG0916	1,3-beta-glucan synthase/callose synthase catalytic subunit	Cell wall/membrane/envelope biogenesis	CELLULAR PROCESSES AND SIGNALING
234275	233187	KOG0916	1,3-beta-glucan synthase/callose synthase catalytic subunit	Cell wall/membrane/envelope biogenesis	CELLULAR PROCESSES AND SIGNALING
235322	234234	KOG0917	Uncharacterized conserved protein	Function unknown	POORLY CHARACTERIZED
234343	233255	KOG0920	ATP-dependent RNA helicase A	RNA processing and modification	INFORMATION STORAGE AND PROCESSING
226518	225430	KOG0922	DEAH-box RNA helicase	RNA processing and modification	INFORMATION STORAGE AND PROCESSING
237222	236134	KOG0922	DEAH-box RNA helicase	RNA processing and modification	INFORMATION STORAGE AND PROCESSING
248840	247752	KOG0923	mRNA splicing factor ATP-dependent RNA helicase	RNA processing and modification	INFORMATION STORAGE AND PROCESSING
237576	236488	KOG0925	mRNA splicing factor ATP-dependent RNA helicase	RNA processing and modification	INFORMATION STORAGE AND PROCESSING
202461	201373	KOG0926	DEAH-box RNA helicase	RNA processing and modification	INFORMATION STORAGE AND PROCESSING
202461	201373	KOG0926	DEAH-box RNA helicase	Translation, ribosomal structure and biogenesis	INFORMATION STORAGE AND PROCESSING
228870	227782	KOG0927	Predicted transporter (ABC superfamily)	General function prediction only	POORLY CHARACTERIZED
276819	275731	KOG0927	Predicted transporter (ABC superfamily)	General function prediction only	POORLY CHARACTERIZED
209223	208135	KOG0928	Pattern-formation protein/guanine nucleotide exchange factor	Intracellular trafficking, secretion, and vesicular transport	CELLULAR PROCESSES AND SIGNALING
39833	38745	KOG0929	Guanine nucleotide exchange factor	Intracellular trafficking, secretion, and vesicular transport	CELLULAR PROCESSES AND SIGNALING
231847	230759	KOG0929	Guanine nucleotide exchange factor	Intracellular trafficking, secretion, and vesicular transport	CELLULAR PROCESSES AND SIGNALING
233673	232585	KOG0929	Guanine nucleotide exchange factor	Intracellular trafficking, secretion, and vesicular transport	CELLULAR PROCESSES AND SIGNALING
234868	233780	KOG0929	Guanine nucleotide exchange factor	Intracellular trafficking, secretion, and vesicular transport	CELLULAR PROCESSES AND SIGNALING
185735	184647	KOG0933	Structural maintenance of chromosome protein 2 (chromosome condensation complex Condensin, subunit E)	Chromatin structure and dynamics	INFORMATION STORAGE AND PROCESSING
229612	228524	KOG0933	Structural maintenance of chromosome protein 2 (chromosome condensation complex Condensin, subunit E)	Chromatin structure and dynamics	INFORMATION STORAGE AND PROCESSING
185735	184647	KOG0933	Structural maintenance of chromosome protein 2 (chromosome condensation complex Condensin, subunit E)	Cell cycle control, cell division, chromosome partitioning	METABOLISM
229612	228524	KOG0933	Structural maintenance of chromosome protein 2 (chromosome condensation complex Condensin, subunit E)	Cell cycle control, cell division, chromosome partitioning	METABOLISM
234032	232944	KOG0934	Clathrin adaptor complex, small subunit	Intracellular trafficking, secretion, and vesicular transport	CELLULAR PROCESSES AND SIGNALING
121485	120397	KOG0935	Clathrin adaptor complex, small subunit	Intracellular trafficking, secretion, and vesicular transport	CELLULAR PROCESSES AND SIGNALING
228564	227476	KOG0936	Clathrin adaptor complex, small subunit	Intracellular trafficking, secretion, and vesicular transport	CELLULAR PROCESSES AND SIGNALING
229993	228905	KOG0937	Adaptor complexes medium subunit family	Intracellular trafficking, secretion, and vesicular transport	CELLULAR PROCESSES AND SIGNALING
237247	236159	KOG0937	Adaptor complexes medium subunit family	Intracellular trafficking, secretion, and vesicular transport	CELLULAR PROCESSES AND SIGNALING
284386	283298	KOG0938	Adaptor complexes medium subunit family	Intracellular trafficking, secretion, and vesicular transport	CELLULAR PROCESSES AND SIGNALING
217909	216821	KOG0939	E3 ubiquitin-protein ligase/Putative upstream regulatory element binding protein	Posttranslational modification, protein turnover, chaperones	CELLULAR PROCESSES AND SIGNALING
217909	216821	KOG0939	E3 ubiquitin-protein ligase/Putative upstream regulatory element binding protein	Transcription	INFORMATION STORAGE AND PROCESSING
227669	226581	KOG0940	Ubiquitin protein ligase RSP5/NEDD4	Posttranslational modification, protein turnover, chaperones	CELLULAR PROCESSES AND SIGNALING
78174	77086	KOG0941	E3 ubiquitin protein ligase	Posttranslational modification, protein turnover, chaperones	CELLULAR PROCESSES AND SIGNALING
227262	226174	KOG0941	E3 ubiquitin protein ligase	Posttranslational modification, protein turnover, chaperones	CELLULAR PROCESSES AND SIGNALING
233007	231919	KOG0941	E3 ubiquitin protein ligase	Posttranslational modification, protein turnover, chaperones	CELLULAR PROCESSES AND SIGNALING
239604	238516	KOG0942	E3 ubiquitin protein ligase	Posttranslational modification, protein turnover, chaperones	CELLULAR PROCESSES AND SIGNALING
237679	236591	KOG0944	Ubiquitin-specific protease UBP14	Posttranslational modification, protein turnover, chaperones	CELLULAR PROCESSES AND SIGNALING
182681	181593	KOG0945	Alpha-aminoadipic semialdehyde dehydrogenase-phosphopantetheinyl transferase	Amino acid transport and metabolism	METABOLISM
182681	181593	KOG0945	Alpha-aminoadipic semialdehyde dehydrogenase-phosphopantetheinyl transferase	Coenzyme transport and metabolism	METABOLISM
60295	59207	KOG0946	ER-Golgi vesicle-tethering protein p115	Intracellular trafficking, secretion, and vesicular transport	CELLULAR PROCESSES AND SIGNALING
226861	225773	KOG0947	Cytoplasmic exosomal RNA helicase SKI2, DEAD-box superfamily	RNA processing and modification	INFORMATION STORAGE AND PROCESSING
239197	238109	KOG0947	Cytoplasmic exosomal RNA helicase SKI2, DEAD-box superfamily	RNA processing and modification	INFORMATION STORAGE AND PROCESSING
263507	262419	KOG0947	Cytoplasmic exosomal RNA helicase SKI2, DEAD-box superfamily	RNA processing and modification	INFORMATION STORAGE AND PROCESSING
278774	277686	KOG0947	Cytoplasmic exosomal RNA helicase SKI2, DEAD-box superfamily	RNA processing and modification	INFORMATION STORAGE AND PROCESSING
232767	231679	KOG0948	Nuclear exosomal RNA helicase MTR4, DEAD-box superfamily	RNA processing and modification	INFORMATION STORAGE AND PROCESSING
198461	197373	KOG0951	RNA helicase BRR2, DEAD-box superfamily	RNA processing and modification	INFORMATION STORAGE AND PROCESSING
282051	280963	KOG0952	DNA/RNA helicase MER3/SLH1, DEAD-box superfamily	RNA processing and modification	INFORMATION STORAGE AND PROCESSING
230393	229305	KOG0953	Mitochondrial RNA helicase SUV3, DEAD-box superfamily	RNA processing and modification	INFORMATION STORAGE AND PROCESSING
233879	232791	KOG0955	PHD finger protein BR140/LIN-49	General function prediction only	POORLY CHARACTERIZED
285983	284895	KOG0955	PHD finger protein BR140/LIN-49	General function prediction only	POORLY CHARACTERIZED
265215	264127	KOG0958	DNA damage-responsive repressor GIS1/RPH1, jumonji superfamily	Replication, recombination and repair	INFORMATION STORAGE AND PROCESSING
19767	18679	KOG0959	N-arginine dibasic convertase NRD1 and related Zn2+-dependent endopeptidases, insulinase superfamily	Posttranslational modification, protein turnover, chaperones	CELLULAR PROCESSES AND SIGNALING
38173	37085	KOG0959	N-arginine dibasic convertase NRD1 and related Zn2+-dependent endopeptidases, insulinase superfamily	Posttranslational modification, protein turnover, chaperones	CELLULAR PROCESSES AND SIGNALING
278845	277757	KOG0960	Mitochondrial processing peptidase, beta subunit, and related enzymes (insulinase superfamily)	Posttranslational modification, protein turnover, chaperones	CELLULAR PROCESSES AND SIGNALING
233020	231932	KOG0961	Predicted Zn2+-dependent endopeptidase, insulinase superfamily	Posttranslational modification, protein turnover, chaperones	CELLULAR PROCESSES AND SIGNALING
235836	234748	KOG0963	Transcription factor/CCAAT displacement protein CDP1	Transcription	INFORMATION STORAGE AND PROCESSING
238389	237301	KOG0964	Structural maintenance of chromosome protein 3 (sister chromatid cohesion complex Cohesin, subunit SMC3)	Cell cycle control, cell division, chromosome partitioning	METABOLISM
233490	232402	KOG0966	ATP-dependent DNA ligase IV	Replication, recombination and repair	INFORMATION STORAGE AND PROCESSING
231562	230474	KOG0967	ATP-dependent DNA ligase I	Replication, recombination and repair	INFORMATION STORAGE AND PROCESSING
236019	234931	KOG0968	DNA polymerase zeta, catalytic subunit	Replication, recombination and repair	INFORMATION STORAGE AND PROCESSING
238823	237735	KOG0969	DNA polymerase delta, catalytic subunit	Replication, recombination and repair	INFORMATION STORAGE AND PROCESSING
227194	226106	KOG0970	DNA polymerase alpha, catalytic subunit	Replication, recombination and repair	INFORMATION STORAGE AND PROCESSING
227900	226812	KOG0973	Histone transcription regulator HIRA, WD repeat superfamily	Transcription	INFORMATION STORAGE AND PROCESSING
227900	226812	KOG0973	Histone transcription regulator HIRA, WD repeat superfamily	Cell cycle control, cell division, chromosome partitioning	METABOLISM
233640	232552	KOG0974	WD-repeat protein WDR6, WD repeat superfamily	General function prediction only	POORLY CHARACTERIZED
63841	62753	KOG0975	Branched chain aminotransferase BCAT1, pyridoxal phosphate enzymes type IV superfamily	Amino acid transport and metabolism	METABOLISM
286651	285563	KOG0975	Branched chain aminotransferase BCAT1, pyridoxal phosphate enzymes type IV superfamily	Amino acid transport and metabolism	METABOLISM
227608	226520	KOG0979	Structural maintenance of chromosome protein SMC5/Spr18, SMC superfamily	Chromatin structure and dynamics	INFORMATION STORAGE AND PROCESSING
227608	226520	KOG0979	Structural maintenance of chromosome protein SMC5/Spr18, SMC superfamily	Replication, recombination and repair	INFORMATION STORAGE AND PROCESSING
227608	226520	KOG0979	Structural maintenance of chromosome protein SMC5/Spr18, SMC superfamily	Cell cycle control, cell division, chromosome partitioning	METABOLISM
284183	283095	KOG0980	Actin-binding protein SLA2/Huntingtin-interacting protein Hip1	Cytoskeleton	CELLULAR PROCESSES AND SIGNALING
233908	232820	KOG0981	DNA topoisomerase I	Replication, recombination and repair	INFORMATION STORAGE AND PROCESSING
239365	238277	KOG0985	Vesicle coat protein clathrin, heavy chain	Intracellular trafficking, secretion, and vesicular transport	CELLULAR PROCESSES AND SIGNALING
227119	226031	KOG0989	Replication factor C, subunit RFC4	Replication, recombination and repair	INFORMATION STORAGE AND PROCESSING
238495	237407	KOG0990	Replication factor C, subunit RFC5	Replication, recombination and repair	INFORMATION STORAGE AND PROCESSING
54677	53589	KOG0991	Replication factor C, subunit RFC2	Replication, recombination and repair	INFORMATION STORAGE AND PROCESSING
237256	236168	KOG0995	Centromere-associated protein HEC1	Cell cycle control, cell division, chromosome partitioning	METABOLISM
249646	248558	KOG0997	Uncharacterized conserved protein Sand	Function unknown	POORLY CHARACTERIZED
228561	227473	KOG0998	Synaptic vesicle protein EHS-1 and related EH domain proteins	Signal transduction mechanisms	CELLULAR PROCESSES AND SIGNALING
231482	230394	KOG0998	Synaptic vesicle protein EHS-1 and related EH domain proteins	Signal transduction mechanisms	CELLULAR PROCESSES AND SIGNALING
236201	235113	KOG0998	Synaptic vesicle protein EHS-1 and related EH domain proteins	Signal transduction mechanisms	CELLULAR PROCESSES AND SIGNALING
266371	265283	KOG0998	Synaptic vesicle protein EHS-1 and related EH domain proteins	Signal transduction mechanisms	CELLULAR PROCESSES AND SIGNALING
228561	227473	KOG0998	Synaptic vesicle protein EHS-1 and related EH domain proteins	Intracellular trafficking, secretion, and vesicular transport	CELLULAR PROCESSES AND SIGNALING
231482	230394	KOG0998	Synaptic vesicle protein EHS-1 and related EH domain proteins	Intracellular trafficking, secretion, and vesicular transport	CELLULAR PROCESSES AND SIGNALING
236201	235113	KOG0998	Synaptic vesicle protein EHS-1 and related EH domain proteins	Intracellular trafficking, secretion, and vesicular transport	CELLULAR PROCESSES AND SIGNALING
266371	265283	KOG0998	Synaptic vesicle protein EHS-1 and related EH domain proteins	Intracellular trafficking, secretion, and vesicular transport	CELLULAR PROCESSES AND SIGNALING
56456	55368	KOG1001	Helicase-like transcription factor HLTF/DNA helicase RAD5, DEAD-box superfamily	Transcription	INFORMATION STORAGE AND PROCESSING
74846	73758	KOG1001	Helicase-like transcription factor HLTF/DNA helicase RAD5, DEAD-box superfamily	Transcription	INFORMATION STORAGE AND PROCESSING
226611	225523	KOG1001	Helicase-like transcription factor HLTF/DNA helicase RAD5, DEAD-box superfamily	Transcription	INFORMATION STORAGE AND PROCESSING
229206	228118	KOG1001	Helicase-like transcription factor HLTF/DNA helicase RAD5, DEAD-box superfamily	Transcription	INFORMATION STORAGE AND PROCESSING
56456	55368	KOG1001	Helicase-like transcription factor HLTF/DNA helicase RAD5, DEAD-box superfamily	Replication, recombination and repair	INFORMATION STORAGE AND PROCESSING
74846	73758	KOG1001	Helicase-like transcription factor HLTF/DNA helicase RAD5, DEAD-box superfamily	Replication, recombination and repair	INFORMATION STORAGE AND PROCESSING
226611	225523	KOG1001	Helicase-like transcription factor HLTF/DNA helicase RAD5, DEAD-box superfamily	Replication, recombination and repair	INFORMATION STORAGE AND PROCESSING
229206	228118	KOG1001	Helicase-like transcription factor HLTF/DNA helicase RAD5, DEAD-box superfamily	Replication, recombination and repair	INFORMATION STORAGE AND PROCESSING
61407	60319	KOG1002	Nucleotide excision repair protein RAD16	Replication, recombination and repair	INFORMATION STORAGE AND PROCESSING
229412	228324	KOG1003	Actin filament-coating protein tropomyosin	Cytoskeleton	CELLULAR PROCESSES AND SIGNALING
228832	227744	KOG1004	Exosomal 3'-5' exoribonuclease complex subunit Rrp40	Translation, ribosomal structure and biogenesis	INFORMATION STORAGE AND PROCESSING
80587	79499	KOG1008	Uncharacterized conserved protein, contains WD40 repeats	Function unknown	POORLY CHARACTERIZED
237496	236408	KOG1009	Chromatin assembly complex 1 subunit B/CAC2 (contains WD40 repeats)	Chromatin structure and dynamics	INFORMATION STORAGE AND PROCESSING
237496	236408	KOG1009	Chromatin assembly complex 1 subunit B/CAC2 (contains WD40 repeats)	Replication, recombination and repair	INFORMATION STORAGE AND PROCESSING
197077	195989	KOG1012	Ca2+-dependent lipid-binding protein CLB1/vesicle protein vp115/Granuphilin A, contains C2 domain	General function prediction only	POORLY CHARACTERIZED
234248	233160	KOG1012	Ca2+-dependent lipid-binding protein CLB1/vesicle protein vp115/Granuphilin A, contains C2 domain	General function prediction only	POORLY CHARACTERIZED
278614	277526	KOG1014	17 beta-hydroxysteroid dehydrogenase type 3, HSD17B3	Lipid transport and metabolism	METABOLISM
229785	228697	KOG1018	Cytosine deaminase FCY1 and related enzymes	Nucleotide transport and metabolism	METABOLISM
232860	231772	KOG1018	Cytosine deaminase FCY1 and related enzymes	Nucleotide transport and metabolism	METABOLISM
283020	281932	KOG1018	Cytosine deaminase FCY1 and related enzymes	Nucleotide transport and metabolism	METABOLISM
239240	238152	KOG1020	Sister chromatid cohesion protein SCC2/Nipped-B	Chromatin structure and dynamics	INFORMATION STORAGE AND PROCESSING
239240	238152	KOG1020	Sister chromatid cohesion protein SCC2/Nipped-B	Replication, recombination and repair	INFORMATION STORAGE AND PROCESSING
239240	238152	KOG1020	Sister chromatid cohesion protein SCC2/Nipped-B	Cell cycle control, cell division, chromosome partitioning	METABOLISM
239250	238162	KOG1027	Serine/threonine protein kinase and endoribonuclease ERN1/IRE1, sensor of the unfolded protein response pathway	Signal transduction mechanisms	CELLULAR PROCESSES AND SIGNALING
239318	238230	KOG1032	Uncharacterized conserved protein, contains GRAM domain	Function unknown	POORLY CHARACTERIZED
218649	217561	KOG1035	eIF-2alpha kinase GCN2	Translation, ribosomal structure and biogenesis	INFORMATION STORAGE AND PROCESSING
280713	279625	KOG1036	Mitotic spindle checkpoint protein BUB3, WD repeat superfamily	Cell cycle control, cell division, chromosome partitioning	METABOLISM
235734	234646	KOG1037	NAD+ ADP-ribosyltransferase Parp, required for poly-ADP ribosylation of nuclear proteins	Posttranslational modification, protein turnover, chaperones	CELLULAR PROCESSES AND SIGNALING
235734	234646	KOG1037	NAD+ ADP-ribosyltransferase Parp, required for poly-ADP ribosylation of nuclear proteins	Transcription	INFORMATION STORAGE AND PROCESSING
235734	234646	KOG1037	NAD+ ADP-ribosyltransferase Parp, required for poly-ADP ribosylation of nuclear proteins	Replication, recombination and repair	INFORMATION STORAGE AND PROCESSING
239111	238023	KOG1038	Mitochondrial/chloroplast DNA-directed RNA polymerase RPO41, provides primers for DNA replication-initiation	Transcription	INFORMATION STORAGE AND PROCESSING
239111	238023	KOG1038	Mitochondrial/chloroplast DNA-directed RNA polymerase RPO41, provides primers for DNA replication-initiation	Replication, recombination and repair	INFORMATION STORAGE AND PROCESSING
237308	236220	KOG1039	Predicted E3 ubiquitin ligase	Posttranslational modification, protein turnover, chaperones	CELLULAR PROCESSES AND SIGNALING
232942	231854	KOG1040	Polyadenylation factor I complex, subunit, Yth1 (CPSF subunit)	RNA processing and modification	INFORMATION STORAGE AND PROCESSING
230324	229236	KOG1043	Ca2+-binding transmembrane protein LETM1/MRS7	Function unknown	POORLY CHARACTERIZED
233665	232577	KOG1046	Puromycin-sensitive aminopeptidase and related aminopeptidases	Posttranslational modification, protein turnover, chaperones	CELLULAR PROCESSES AND SIGNALING
237241	236153	KOG1046	Puromycin-sensitive aminopeptidase and related aminopeptidases	Posttranslational modification, protein turnover, chaperones	CELLULAR PROCESSES AND SIGNALING
237465	236377	KOG1046	Puromycin-sensitive aminopeptidase and related aminopeptidases	Posttranslational modification, protein turnover, chaperones	CELLULAR PROCESSES AND SIGNALING
243376	242288	KOG1046	Puromycin-sensitive aminopeptidase and related aminopeptidases	Posttranslational modification, protein turnover, chaperones	CELLULAR PROCESSES AND SIGNALING
233665	232577	KOG1046	Puromycin-sensitive aminopeptidase and related aminopeptidases	Amino acid transport and metabolism	METABOLISM
237241	236153	KOG1046	Puromycin-sensitive aminopeptidase and related aminopeptidases	Amino acid transport and metabolism	METABOLISM
237465	236377	KOG1046	Puromycin-sensitive aminopeptidase and related aminopeptidases	Amino acid transport and metabolism	METABOLISM
243376	242288	KOG1046	Puromycin-sensitive aminopeptidase and related aminopeptidases	Amino acid transport and metabolism	METABOLISM
231656	230568	KOG1047	Bifunctional leukotriene A4 hydrolase/aminopeptidase LTA4H	Posttranslational modification, protein turnover, chaperones	CELLULAR PROCESSES AND SIGNALING
231656	230568	KOG1047	Bifunctional leukotriene A4 hydrolase/aminopeptidase LTA4H	Defense mechanisms	CELLULAR PROCESSES AND SIGNALING
231656	230568	KOG1047	Bifunctional leukotriene A4 hydrolase/aminopeptidase LTA4H	Amino acid transport and metabolism	METABOLISM
231656	230568	KOG1047	Bifunctional leukotriene A4 hydrolase/aminopeptidase LTA4H	Lipid transport and metabolism	METABOLISM
226527	225439	KOG1049	Polyadenylation factor I complex, subunit FIP1	RNA processing and modification	INFORMATION STORAGE AND PROCESSING
227415	226327	KOG1050	Trehalose-6-phosphate synthase component TPS1 and related subunits	Carbohydrate transport and metabolism	METABOLISM
228655	227567	KOG1050	Trehalose-6-phosphate synthase component TPS1 and related subunits	Carbohydrate transport and metabolism	METABOLISM
232912	231824	KOG1050	Trehalose-6-phosphate synthase component TPS1 and related subunits	Carbohydrate transport and metabolism	METABOLISM
228421	227333	KOG1051	Chaperone HSP104 and related ATP-dependent Clp proteases	Posttranslational modification, protein turnover, chaperones	CELLULAR PROCESSES AND SIGNALING
230629	229541	KOG1051	Chaperone HSP104 and related ATP-dependent Clp proteases	Posttranslational modification, protein turnover, chaperones	CELLULAR PROCESSES AND SIGNALING
237384	236296	KOG1057	Arp2/3 complex-interacting protein VIP1/Asp1, involved in regulation of actin cytoskeleton	Cytoskeleton	CELLULAR PROCESSES AND SIGNALING
230062	228974	KOG1058	Vesicle coat complex COPI, beta subunit	Intracellular trafficking, secretion, and vesicular transport	CELLULAR PROCESSES AND SIGNALING
231669	230581	KOG1059	Vesicle coat complex AP-3, delta subunit	Intracellular trafficking, secretion, and vesicular transport	CELLULAR PROCESSES AND SIGNALING
237982	236894	KOG1060	Vesicle coat complex AP-3, beta subunit	Intracellular trafficking, secretion, and vesicular transport	CELLULAR PROCESSES AND SIGNALING
227493	226405	KOG1061	Vesicle coat complex AP-1/AP-2/AP-4, beta subunit	Intracellular trafficking, secretion, and vesicular transport	CELLULAR PROCESSES AND SIGNALING
229849	228761	KOG1061	Vesicle coat complex AP-1/AP-2/AP-4, beta subunit	Intracellular trafficking, secretion, and vesicular transport	CELLULAR PROCESSES AND SIGNALING
238037	236949	KOG1062	Vesicle coat complex AP-1, gamma subunit	Intracellular trafficking, secretion, and vesicular transport	CELLULAR PROCESSES AND SIGNALING
236133	235045	KOG1063	RNA polymerase II elongator complex, subunit ELP2, WD repeat superfamily	Chromatin structure and dynamics	INFORMATION STORAGE AND PROCESSING
236133	235045	KOG1063	RNA polymerase II elongator complex, subunit ELP2, WD repeat superfamily	Transcription	INFORMATION STORAGE AND PROCESSING
277368	276280	KOG1064	RAVE (regulator of V-ATPase assembly) complex subunit RAV1/DMX protein, WD repeat superfamily	General function prediction only	POORLY CHARACTERIZED
236859	235771	KOG1066	Glucosidase II catalytic (alpha) subunit and related enzymes, glycosyl hydrolase family 31	Cell wall/membrane/envelope biogenesis	CELLULAR PROCESSES AND SIGNALING
236859	235771	KOG1066	Glucosidase II catalytic (alpha) subunit and related enzymes, glycosyl hydrolase family 31	Posttranslational modification, protein turnover, chaperones	CELLULAR PROCESSES AND SIGNALING
236859	235771	KOG1066	Glucosidase II catalytic (alpha) subunit and related enzymes, glycosyl hydrolase family 31	Carbohydrate transport and metabolism	METABOLISM
226764	225676	KOG1068	Exosomal 3'-5' exoribonuclease complex, subunit Rrp41 and related exoribonucleases	Translation, ribosomal structure and biogenesis	INFORMATION STORAGE AND PROCESSING
232293	231205	KOG1068	Exosomal 3'-5' exoribonuclease complex, subunit Rrp41 and related exoribonucleases	Translation, ribosomal structure and biogenesis	INFORMATION STORAGE AND PROCESSING
229971	228883	KOG1069	Exosomal 3'-5' exoribonuclease complex, subunit Rrp46	Translation, ribosomal structure and biogenesis	INFORMATION STORAGE AND PROCESSING
228591	227503	KOG1070	rRNA processing protein Rrp5	RNA processing and modification	INFORMATION STORAGE AND PROCESSING
75890	74802	KOG1073	Uncharacterized mRNA-associated protein RAP55	Intracellular trafficking, secretion, and vesicular transport	CELLULAR PROCESSES AND SIGNALING
193467	192379	KOG1075	FOG: Reverse transcriptase	General function prediction only	POORLY CHARACTERIZED
244014	242926	KOG1075	FOG: Reverse transcriptase	General function prediction only	POORLY CHARACTERIZED
262145	261057	KOG1075	FOG: Reverse transcriptase	General function prediction only	POORLY CHARACTERIZED
266306	265218	KOG1075	FOG: Reverse transcriptase	General function prediction only	POORLY CHARACTERIZED
233580	232492	KOG1076	Translation initiation factor 3, subunit c (eIF-3c)	Translation, ribosomal structure and biogenesis	INFORMATION STORAGE AND PROCESSING
235823	234735	KOG1077	Vesicle coat complex AP-2, alpha subunit	Intracellular trafficking, secretion, and vesicular transport	CELLULAR PROCESSES AND SIGNALING
58872	57784	KOG1078	Vesicle coat complex COPI, gamma subunit	Intracellular trafficking, secretion, and vesicular transport	CELLULAR PROCESSES AND SIGNALING
191584	190496	KOG1080	Histone H3 (Lys4) methyltransferase complex, subunit SET1 and related methyltransferases	Chromatin structure and dynamics	INFORMATION STORAGE AND PROCESSING
191584	190496	KOG1080	Histone H3 (Lys4) methyltransferase complex, subunit SET1 and related methyltransferases	Transcription	INFORMATION STORAGE AND PROCESSING
226526	225438	KOG1082	Histone H3 (Lys9) methyltransferase SUV39H1/Clr4, required for transcriptional silencing	Chromatin structure and dynamics	INFORMATION STORAGE AND PROCESSING
226526	225438	KOG1082	Histone H3 (Lys9) methyltransferase SUV39H1/Clr4, required for transcriptional silencing	Transcription	INFORMATION STORAGE AND PROCESSING
202042	200954	KOG1083	Putative transcription factor ASH1/LIN-59	Transcription	INFORMATION STORAGE AND PROCESSING
89250	88162	KOG1087	Cytosolic sorting protein GGA2/TOM1	Intracellular trafficking, secretion, and vesicular transport	CELLULAR PROCESSES AND SIGNALING
234566	233478	KOG1087	Cytosolic sorting protein GGA2/TOM1	Intracellular trafficking, secretion, and vesicular transport	CELLULAR PROCESSES AND SIGNALING
228196	227108	KOG1088	Uncharacterized conserved protein	Function unknown	POORLY CHARACTERIZED
240703	239615	KOG1089	Myotubularin-related phosphatidylinositol 3-phosphate 3-phosphatase MTM6	General function prediction only	POORLY CHARACTERIZED
236110	235022	KOG1091	Ypt/Rab-specific GTPase-activating protein GYP6	Intracellular trafficking, secretion, and vesicular transport	CELLULAR PROCESSES AND SIGNALING
281978	280890	KOG1092	Ypt/Rab-specific GTPase-activating protein GYP1	Intracellular trafficking, secretion, and vesicular transport	CELLULAR PROCESSES AND SIGNALING
227168	226080	KOG1096	Adenosine monophosphate deaminase	Nucleotide transport and metabolism	METABOLISM
232545	231457	KOG1098	Putative SAM-dependent rRNA methyltransferase SPB1	RNA processing and modification	INFORMATION STORAGE AND PROCESSING
232545	231457	KOG1098	Putative SAM-dependent rRNA methyltransferase SPB1	General function prediction only	POORLY CHARACTERIZED
45816	44728	KOG1099	SAM-dependent methyltransferase/cell division protein FtsJ	Cell cycle control, cell division, chromosome partitioning	METABOLISM
45816	44728	KOG1099	SAM-dependent methyltransferase/cell division protein FtsJ	General function prediction only	POORLY CHARACTERIZED
251597	250509	KOG1101	Apoptosis inhibitor IAP1 and related BIR domain proteins	Cell cycle control, cell division, chromosome partitioning	METABOLISM
251597	250509	KOG1101	Apoptosis inhibitor IAP1 and related BIR domain proteins	General function prediction only	POORLY CHARACTERIZED
228610	227522	KOG1102	Rab6 GTPase activator GAPCenA and related TBC domain proteins	General function prediction only	POORLY CHARACTERIZED
230167	229079	KOG1102	Rab6 GTPase activator GAPCenA and related TBC domain proteins	General function prediction only	POORLY CHARACTERIZED
239156	238068	KOG1104	Nuclear cap-binding complex, subunit NCBP1/CBP80	RNA processing and modification	INFORMATION STORAGE AND PROCESSING
73998	72910	KOG1105	Transcription elongation factor TFIIS/Cofactor of enhancer-binding protein Sp1	Transcription	INFORMATION STORAGE AND PROCESSING
282840	281752	KOG1105	Transcription elongation factor TFIIS/Cofactor of enhancer-binding protein Sp1	Transcription	INFORMATION STORAGE AND PROCESSING
231938	230850	KOG1106	Uncharacterized conserved protein	Function unknown	POORLY CHARACTERIZED
227621	226533	KOG1107	Membrane coat complex Retromer, subunit VPS35	Intracellular trafficking, secretion, and vesicular transport	CELLULAR PROCESSES AND SIGNALING
183581	182493	KOG1108	Predicted heme/steroid binding protein	General function prediction only	POORLY CHARACTERIZED
239605	238517	KOG1110	Putative steroid membrane receptor Hpr6.6/25-Dx	General function prediction only	POORLY CHARACTERIZED
240718	239630	KOG1110	Putative steroid membrane receptor Hpr6.6/25-Dx	General function prediction only	POORLY CHARACTERIZED
228299	227211	KOG1111	N-acetylglucosaminyltransferase complex, subunit PIG-A/SPT14, required for phosphatidylinositol biosynthesis/Sulfolipid synthase	Cell wall/membrane/envelope biogenesis	CELLULAR PROCESSES AND SIGNALING
278362	277274	KOG1111	N-acetylglucosaminyltransferase complex, subunit PIG-A/SPT14, required for phosphatidylinositol biosynthesis/Sulfolipid synthase	Cell wall/membrane/envelope biogenesis	CELLULAR PROCESSES AND SIGNALING
228299	227211	KOG1111	N-acetylglucosaminyltransferase complex, subunit PIG-A/SPT14, required for phosphatidylinositol biosynthesis/Sulfolipid synthase	Posttranslational modification, protein turnover, chaperones	CELLULAR PROCESSES AND SIGNALING
278362	277274	KOG1111	N-acetylglucosaminyltransferase complex, subunit PIG-A/SPT14, required for phosphatidylinositol biosynthesis/Sulfolipid synthase	Posttranslational modification, protein turnover, chaperones	CELLULAR PROCESSES AND SIGNALING
228299	227211	KOG1111	N-acetylglucosaminyltransferase complex, subunit PIG-A/SPT14, required for phosphatidylinositol biosynthesis/Sulfolipid synthase	Lipid transport and metabolism	METABOLISM
278362	277274	KOG1111	N-acetylglucosaminyltransferase complex, subunit PIG-A/SPT14, required for phosphatidylinositol biosynthesis/Sulfolipid synthase	Lipid transport and metabolism	METABOLISM
229091	228003	KOG1112	Ribonucleotide reductase, alpha subunit	Nucleotide transport and metabolism	METABOLISM
232015	230927	KOG1112	Ribonucleotide reductase, alpha subunit	Nucleotide transport and metabolism	METABOLISM
248318	247230	KOG1113	cAMP-dependent protein kinase types I and II, regulatory subunit	Signal transduction mechanisms	CELLULAR PROCESSES AND SIGNALING
71916	70828	KOG1116	Sphingosine kinase, involved in sphingolipid metabolism	Signal transduction mechanisms	CELLULAR PROCESSES AND SIGNALING
237208	236120	KOG1116	Sphingosine kinase, involved in sphingolipid metabolism	Signal transduction mechanisms	CELLULAR PROCESSES AND SIGNALING
71916	70828	KOG1116	Sphingosine kinase, involved in sphingolipid metabolism	Lipid transport and metabolism	METABOLISM
237208	236120	KOG1116	Sphingosine kinase, involved in sphingolipid metabolism	Lipid transport and metabolism	METABOLISM
228830	227742	KOG1119	Mitochondrial Fe-S cluster biosynthesis protein ISA2 (contains a HesB-like domain)	Intracellular trafficking, secretion, and vesicular transport	CELLULAR PROCESSES AND SIGNALING
228830	227742	KOG1119	Mitochondrial Fe-S cluster biosynthesis protein ISA2 (contains a HesB-like domain)	Energy production and conversion	METABOLISM
22057	20969	KOG1120	Fe-S cluster biosynthesis protein ISA1 (contains a HesB-like domain)	Inorganic ion transport and metabolism	METABOLISM
237168	236080	KOG1122	tRNA and rRNA cytosine-C5-methylase (nucleolar protein NOL1/NOP2)	RNA processing and modification	INFORMATION STORAGE AND PROCESSING
128111	127023	KOG1123	RNA polymerase II transcription initiation/nucleotide excision repair factor TFIIH, 3'-5' helicase subunit SSL2	Transcription	INFORMATION STORAGE AND PROCESSING
128111	127023	KOG1123	RNA polymerase II transcription initiation/nucleotide excision repair factor TFIIH, 3'-5' helicase subunit SSL2	Replication, recombination and repair	INFORMATION STORAGE AND PROCESSING
123965	122877	KOG1124	FOG: TPR repeat	General function prediction only	POORLY CHARACTERIZED
229315	228227	KOG1125	TPR repeat-containing protein	General function prediction only	POORLY CHARACTERIZED
239567	238479	KOG1126	DNA-binding cell division cycle control protein	Cell cycle control, cell division, chromosome partitioning	METABOLISM
200186	199098	KOG1127	TPR repeat-containing protein	RNA processing and modification	INFORMATION STORAGE AND PROCESSING
63124	62036	KOG1128	Uncharacterized conserved protein, contains TPR repeats	General function prediction only	POORLY CHARACTERIZED
229933	228845	KOG1131	RNA polymerase II transcription initiation/nucleotide excision repair factor TFIIH, 5'-3' helicase subunit RAD3	Transcription	INFORMATION STORAGE AND PROCESSING
229933	228845	KOG1131	RNA polymerase II transcription initiation/nucleotide excision repair factor TFIIH, 5'-3' helicase subunit RAD3	Replication, recombination and repair	INFORMATION STORAGE AND PROCESSING
236162	235074	KOG1133	Helicase of the DEAD superfamily	Replication, recombination and repair	INFORMATION STORAGE AND PROCESSING
51494	50406	KOG1134	Uncharacterized conserved protein	General function prediction only	POORLY CHARACTERIZED
68879	67791	KOG1134	Uncharacterized conserved protein	General function prediction only	POORLY CHARACTERIZED
229828	228740	KOG1134	Uncharacterized conserved protein	General function prediction only	POORLY CHARACTERIZED
114935	113847	KOG1135	mRNA cleavage and polyadenylation factor II complex, subunit CFT2 (CPSF subunit)	RNA processing and modification	INFORMATION STORAGE AND PROCESSING
212887	211799	KOG1137	mRNA cleavage and polyadenylation factor II complex, BRR5 (CPSF subunit)	RNA processing and modification	INFORMATION STORAGE AND PROCESSING
236628	235540	KOG1140	N-end rule pathway, recognition component UBR1	Posttranslational modification, protein turnover, chaperones	CELLULAR PROCESSES AND SIGNALING
234406	233318	KOG1142	Transcription initiation factor TFIID, subunit TAF12 (also component of histone acetyltransferase SAGA)	Transcription	INFORMATION STORAGE AND PROCESSING
238402	237314	KOG1144	Translation initiation factor 5B (eIF-5B)	Translation, ribosomal structure and biogenesis	INFORMATION STORAGE AND PROCESSING
238088	237000	KOG1145	Mitochondrial translation initiation factor 2 (IF-2; GTPase)	Translation, ribosomal structure and biogenesis	INFORMATION STORAGE AND PROCESSING
228468	227380	KOG1147	Glutamyl-tRNA synthetase	Translation, ribosomal structure and biogenesis	INFORMATION STORAGE AND PROCESSING
234431	233343	KOG1148	Glutaminyl-tRNA synthetase	Translation, ribosomal structure and biogenesis	INFORMATION STORAGE AND PROCESSING
19794	18706	KOG1149	Glutamyl-tRNA synthetase (mitochondrial)	Translation, ribosomal structure and biogenesis	INFORMATION STORAGE AND PROCESSING
82776	81688	KOG1150	Predicted molecular chaperone (DnaJ superfamily)	Posttranslational modification, protein turnover, chaperones	CELLULAR PROCESSES AND SIGNALING
231361	230273	KOG1152	Signal transduction serine/threonine kinase with PAS/PAC sensor domain	Signal transduction mechanisms	CELLULAR PROCESSES AND SIGNALING
29625	28537	KOG1153	Subtilisin-related protease/Vacuolar protease B	Posttranslational modification, protein turnover, chaperones	CELLULAR PROCESSES AND SIGNALING
65162	64074	KOG1153	Subtilisin-related protease/Vacuolar protease B	Posttranslational modification, protein turnover, chaperones	CELLULAR PROCESSES AND SIGNALING
113455	112367	KOG1153	Subtilisin-related protease/Vacuolar protease B	Posttranslational modification, protein turnover, chaperones	CELLULAR PROCESSES AND SIGNALING
119829	118741	KOG1153	Subtilisin-related protease/Vacuolar protease B	Posttranslational modification, protein turnover, chaperones	CELLULAR PROCESSES AND SIGNALING
135500	134412	KOG1153	Subtilisin-related protease/Vacuolar protease B	Posttranslational modification, protein turnover, chaperones	CELLULAR PROCESSES AND SIGNALING
138429	137341	KOG1153	Subtilisin-related protease/Vacuolar protease B	Posttranslational modification, protein turnover, chaperones	CELLULAR PROCESSES AND SIGNALING
229645	228557	KOG1153	Subtilisin-related protease/Vacuolar protease B	Posttranslational modification, protein turnover, chaperones	CELLULAR PROCESSES AND SIGNALING
237640	236552	KOG1153	Subtilisin-related protease/Vacuolar protease B	Posttranslational modification, protein turnover, chaperones	CELLULAR PROCESSES AND SIGNALING
238193	237105	KOG1153	Subtilisin-related protease/Vacuolar protease B	Posttranslational modification, protein turnover, chaperones	CELLULAR PROCESSES AND SIGNALING
265016	263928	KOG1153	Subtilisin-related protease/Vacuolar protease B	Posttranslational modification, protein turnover, chaperones	CELLULAR PROCESSES AND SIGNALING
275955	274867	KOG1153	Subtilisin-related protease/Vacuolar protease B	Posttranslational modification, protein turnover, chaperones	CELLULAR PROCESSES AND SIGNALING
277344	276256	KOG1153	Subtilisin-related protease/Vacuolar protease B	Posttranslational modification, protein turnover, chaperones	CELLULAR PROCESSES AND SIGNALING
278096	277008	KOG1153	Subtilisin-related protease/Vacuolar protease B	Posttranslational modification, protein turnover, chaperones	CELLULAR PROCESSES AND SIGNALING
278116	277028	KOG1153	Subtilisin-related protease/Vacuolar protease B	Posttranslational modification, protein turnover, chaperones	CELLULAR PROCESSES AND SIGNALING
278600	277512	KOG1153	Subtilisin-related protease/Vacuolar protease B	Posttranslational modification, protein turnover, chaperones	CELLULAR PROCESSES AND SIGNALING
239519	238431	KOG1154	Gamma-glutamyl kinase	Amino acid transport and metabolism	METABOLISM
103439	102351	KOG1155	Anaphase-promoting complex (APC), Cdc23 subunit	Posttranslational modification, protein turnover, chaperones	CELLULAR PROCESSES AND SIGNALING
103439	102351	KOG1155	Anaphase-promoting complex (APC), Cdc23 subunit	Cell cycle control, cell division, chromosome partitioning	METABOLISM
230665	229577	KOG1156	N-terminal acetyltransferase	Chromatin structure and dynamics	INFORMATION STORAGE AND PROCESSING
17713	16625	KOG1158	NADP/FAD dependent oxidoreductase	Energy production and conversion	METABOLISM
232091	231003	KOG1158	NADP/FAD dependent oxidoreductase	Energy production and conversion	METABOLISM
190550	189462	KOG1159	NADP-dependent flavoprotein reductase	Energy production and conversion	METABOLISM
228732	227644	KOG1160	Fe-S oxidoreductase	Energy production and conversion	METABOLISM
232846	231758	KOG1161	Protein involved in vacuolar polyphosphate accumulation, contains SPX domain	Inorganic ion transport and metabolism	METABOLISM
235192	234104	KOG1161	Protein involved in vacuolar polyphosphate accumulation, contains SPX domain	Inorganic ion transport and metabolism	METABOLISM
284302	283214	KOG1161	Protein involved in vacuolar polyphosphate accumulation, contains SPX domain	Inorganic ion transport and metabolism	METABOLISM
234913	233825	KOG1162	Predicted small molecule transporter	Intracellular trafficking, secretion, and vesicular transport	CELLULAR PROCESSES AND SIGNALING
286862	285774	KOG1162	Predicted small molecule transporter	Intracellular trafficking, secretion, and vesicular transport	CELLULAR PROCESSES AND SIGNALING
230961	229873	KOG1164	Casein kinase (serine/threonine/tyrosine protein kinase)	Signal transduction mechanisms	CELLULAR PROCESSES AND SIGNALING
228323	227235	KOG1165	Casein kinase (serine/threonine/tyrosine protein kinase)	Signal transduction mechanisms	CELLULAR PROCESSES AND SIGNALING
138532	137444	KOG1166	Mitotic checkpoint serine/threonine protein kinase	Cell cycle control, cell division, chromosome partitioning	METABOLISM
251048	249960	KOG1166	Mitotic checkpoint serine/threonine protein kinase	Cell cycle control, cell division, chromosome partitioning	METABOLISM
229736	228648	KOG1167	Serine/threonine protein kinase of the CDC7 subfamily involved in DNA synthesis, repair and recombination	Replication, recombination and repair	INFORMATION STORAGE AND PROCESSING
227779	226691	KOG1170	Diacylglycerol kinase	Lipid transport and metabolism	METABOLISM
228556	227468	KOG1172	Na+-independent Cl/HCO3 exchanger AE1 and related transporters (SLC4 family)	Inorganic ion transport and metabolism	METABOLISM
237535	236447	KOG1173	Anaphase-promoting complex (APC), Cdc16 subunit	Posttranslational modification, protein turnover, chaperones	CELLULAR PROCESSES AND SIGNALING
237535	236447	KOG1173	Anaphase-promoting complex (APC), Cdc16 subunit	Cell cycle control, cell division, chromosome partitioning	METABOLISM
242217	241129	KOG1175	Acyl-CoA synthetase	Lipid transport and metabolism	METABOLISM
13366	12278	KOG1176	Acyl-CoA synthetase	Lipid transport and metabolism	METABOLISM
23399	22311	KOG1176	Acyl-CoA synthetase	Lipid transport and metabolism	METABOLISM
124163	123075	KOG1176	Acyl-CoA synthetase	Lipid transport and metabolism	METABOLISM
214654	213566	KOG1176	Acyl-CoA synthetase	Lipid transport and metabolism	METABOLISM
226757	225669	KOG1176	Acyl-CoA synthetase	Lipid transport and metabolism	METABOLISM
227247	226159	KOG1176	Acyl-CoA synthetase	Lipid transport and metabolism	METABOLISM
227288	226200	KOG1176	Acyl-CoA synthetase	Lipid transport and metabolism	METABOLISM
231078	229990	KOG1176	Acyl-CoA synthetase	Lipid transport and metabolism	METABOLISM
234606	233518	KOG1176	Acyl-CoA synthetase	Lipid transport and metabolism	METABOLISM
245887	244799	KOG1176	Acyl-CoA synthetase	Lipid transport and metabolism	METABOLISM
249754	248666	KOG1176	Acyl-CoA synthetase	Lipid transport and metabolism	METABOLISM
251469	250381	KOG1176	Acyl-CoA synthetase	Lipid transport and metabolism	METABOLISM
122563	121475	KOG1177	Long chain fatty acid acyl-CoA ligase	Lipid transport and metabolism	METABOLISM
226781	225693	KOG1178	Non-ribosomal peptide synthetase/alpha-aminoadipate reductase and related enzymes	Secondary metabolites biosynthesis, transport and catabolism	METABOLISM
227522	226434	KOG1179	Very long-chain acyl-CoA synthetase/fatty acid transporter	Lipid transport and metabolism	METABOLISM
233216	232128	KOG1180	Acyl-CoA synthetase	Lipid transport and metabolism	METABOLISM
17600	16512	KOG1181	FOG: Low-complexity	Function unknown	POORLY CHARACTERIZED
51344	50256	KOG1181	FOG: Low-complexity	Function unknown	POORLY CHARACTERIZED
71826	70738	KOG1182	Branched chain alpha-keto acid dehydrogenase complex, alpha subunit	Energy production and conversion	METABOLISM
227052	225964	KOG1183	N-acetylglucosaminyltransferase complex, subunit PIG-Q/GPI1, required for phosphatidylinositol biosynthesis	Cell wall/membrane/envelope biogenesis	CELLULAR PROCESSES AND SIGNALING
227052	225964	KOG1183	N-acetylglucosaminyltransferase complex, subunit PIG-Q/GPI1, required for phosphatidylinositol biosynthesis	Posttranslational modification, protein turnover, chaperones	CELLULAR PROCESSES AND SIGNALING
68887	67799	KOG1184	Thiamine pyrophosphate-requiring enzyme	Amino acid transport and metabolism	METABOLISM
72680	71592	KOG1184	Thiamine pyrophosphate-requiring enzyme	Amino acid transport and metabolism	METABOLISM
68887	67799	KOG1184	Thiamine pyrophosphate-requiring enzyme	Coenzyme transport and metabolism	METABOLISM
72680	71592	KOG1184	Thiamine pyrophosphate-requiring enzyme	Coenzyme transport and metabolism	METABOLISM
8586	7498	KOG1185	Thiamine pyrophosphate-requiring enzyme	Amino acid transport and metabolism	METABOLISM
8586	7498	KOG1185	Thiamine pyrophosphate-requiring enzyme	Coenzyme transport and metabolism	METABOLISM
220271	219183	KOG1186	Copper amine oxidase	Secondary metabolites biosynthesis, transport and catabolism	METABOLISM
235805	234717	KOG1186	Copper amine oxidase	Secondary metabolites biosynthesis, transport and catabolism	METABOLISM
236096	235008	KOG1186	Copper amine oxidase	Secondary metabolites biosynthesis, transport and catabolism	METABOLISM
22193	21105	KOG1188	WD40 repeat protein	General function prediction only	POORLY CHARACTERIZED
76421	75333	KOG1189	Global transcriptional regulator, cell division control protein	Amino acid transport and metabolism	METABOLISM
237809	236721	KOG1191	Mitochondrial GTPase	Translation, ribosomal structure and biogenesis	INFORMATION STORAGE AND PROCESSING
80243	79155	KOG1192	UDP-glucuronosyl and UDP-glucosyl transferase	Energy production and conversion	METABOLISM
80243	79155	KOG1192	UDP-glucuronosyl and UDP-glucosyl transferase	Carbohydrate transport and metabolism	METABOLISM
226598	225510	KOG1193	Arginyl-tRNA-protein transferase	Posttranslational modification, protein turnover, chaperones	CELLULAR PROCESSES AND SIGNALING
19910	18822	KOG1195	Arginyl-tRNA synthetase	Translation, ribosomal structure and biogenesis	INFORMATION STORAGE AND PROCESSING
234642	233554	KOG1196	Predicted NAD-dependent oxidoreductase	General function prediction only	POORLY CHARACTERIZED
23144	22056	KOG1198	Zinc-binding oxidoreductase	Energy production and conversion	METABOLISM
24642	23554	KOG1198	Zinc-binding oxidoreductase	Energy production and conversion	METABOLISM
124961	123873	KOG1198	Zinc-binding oxidoreductase	Energy production and conversion	METABOLISM
186708	185620	KOG1198	Zinc-binding oxidoreductase	Energy production and conversion	METABOLISM
226868	225780	KOG1198	Zinc-binding oxidoreductase	Energy production and conversion	METABOLISM
229252	228164	KOG1198	Zinc-binding oxidoreductase	Energy production and conversion	METABOLISM
229594	228506	KOG1198	Zinc-binding oxidoreductase	Energy production and conversion	METABOLISM
231890	230802	KOG1198	Zinc-binding oxidoreductase	Energy production and conversion	METABOLISM
231918	230830	KOG1198	Zinc-binding oxidoreductase	Energy production and conversion	METABOLISM
237138	236050	KOG1198	Zinc-binding oxidoreductase	Energy production and conversion	METABOLISM
237296	236208	KOG1198	Zinc-binding oxidoreductase	Energy production and conversion	METABOLISM
23144	22056	KOG1198	Zinc-binding oxidoreductase	General function prediction only	POORLY CHARACTERIZED
24642	23554	KOG1198	Zinc-binding oxidoreductase	General function prediction only	POORLY CHARACTERIZED
124961	123873	KOG1198	Zinc-binding oxidoreductase	General function prediction only	POORLY CHARACTERIZED
186708	185620	KOG1198	Zinc-binding oxidoreductase	General function prediction only	POORLY CHARACTERIZED
226868	225780	KOG1198	Zinc-binding oxidoreductase	General function prediction only	POORLY CHARACTERIZED
229252	228164	KOG1198	Zinc-binding oxidoreductase	General function prediction only	POORLY CHARACTERIZED
229594	228506	KOG1198	Zinc-binding oxidoreductase	General function prediction only	POORLY CHARACTERIZED
231890	230802	KOG1198	Zinc-binding oxidoreductase	General function prediction only	POORLY CHARACTERIZED
231918	230830	KOG1198	Zinc-binding oxidoreductase	General function prediction only	POORLY CHARACTERIZED
237138	236050	KOG1198	Zinc-binding oxidoreductase	General function prediction only	POORLY CHARACTERIZED
237296	236208	KOG1198	Zinc-binding oxidoreductase	General function prediction only	POORLY CHARACTERIZED
120191	119103	KOG1201	Hydroxysteroid 17-beta dehydrogenase 11	Secondary metabolites biosynthesis, transport and catabolism	METABOLISM
251594	250506	KOG1201	Hydroxysteroid 17-beta dehydrogenase 11	Secondary metabolites biosynthesis, transport and catabolism	METABOLISM
64247	63159	KOG1204	Predicted dehydrogenase	Secondary metabolites biosynthesis, transport and catabolism	METABOLISM
140506	139418	KOG1205	Predicted dehydrogenase	Secondary metabolites biosynthesis, transport and catabolism	METABOLISM
284179	283091	KOG1205	Predicted dehydrogenase	Secondary metabolites biosynthesis, transport and catabolism	METABOLISM
263776	262688	KOG1206	Peroxisomal multifunctional beta-oxidation protein and related enzymes	Lipid transport and metabolism	METABOLISM
5768	4680	KOG1208	Dehydrogenases with different specificities (related to short-chain alcohol dehydrogenases)	Secondary metabolites biosynthesis, transport and catabolism	METABOLISM
27363	26275	KOG1208	Dehydrogenases with different specificities (related to short-chain alcohol dehydrogenases)	Secondary metabolites biosynthesis, transport and catabolism	METABOLISM
35389	34301	KOG1208	Dehydrogenases with different specificities (related to short-chain alcohol dehydrogenases)	Secondary metabolites biosynthesis, transport and catabolism	METABOLISM
67782	66694	KOG1208	Dehydrogenases with different specificities (related to short-chain alcohol dehydrogenases)	Secondary metabolites biosynthesis, transport and catabolism	METABOLISM
181895	180807	KOG1208	Dehydrogenases with different specificities (related to short-chain alcohol dehydrogenases)	Secondary metabolites biosynthesis, transport and catabolism	METABOLISM
232075	230987	KOG1208	Dehydrogenases with different specificities (related to short-chain alcohol dehydrogenases)	Secondary metabolites biosynthesis, transport and catabolism	METABOLISM
232565	231477	KOG1208	Dehydrogenases with different specificities (related to short-chain alcohol dehydrogenases)	Secondary metabolites biosynthesis, transport and catabolism	METABOLISM
232924	231836	KOG1208	Dehydrogenases with different specificities (related to short-chain alcohol dehydrogenases)	Secondary metabolites biosynthesis, transport and catabolism	METABOLISM
238072	236984	KOG1208	Dehydrogenases with different specificities (related to short-chain alcohol dehydrogenases)	Secondary metabolites biosynthesis, transport and catabolism	METABOLISM
239104	238016	KOG1208	Dehydrogenases with different specificities (related to short-chain alcohol dehydrogenases)	Secondary metabolites biosynthesis, transport and catabolism	METABOLISM
133397	132309	KOG1210	Predicted 3-ketosphinganine reductase	Secondary metabolites biosynthesis, transport and catabolism	METABOLISM
229728	228640	KOG1211	Amidases	Translation, ribosomal structure and biogenesis	INFORMATION STORAGE AND PROCESSING
33232	32144	KOG1212	Amidases	Signal transduction mechanisms	CELLULAR PROCESSES AND SIGNALING
45608	44520	KOG1212	Amidases	Signal transduction mechanisms	CELLULAR PROCESSES AND SIGNALING
182599	181511	KOG1212	Amidases	Signal transduction mechanisms	CELLULAR PROCESSES AND SIGNALING
212588	211500	KOG1212	Amidases	Signal transduction mechanisms	CELLULAR PROCESSES AND SIGNALING
213298	212210	KOG1212	Amidases	Signal transduction mechanisms	CELLULAR PROCESSES AND SIGNALING
215084	213996	KOG1212	Amidases	Signal transduction mechanisms	CELLULAR PROCESSES AND SIGNALING
33232	32144	KOG1212	Amidases	Translation, ribosomal structure and biogenesis	INFORMATION STORAGE AND PROCESSING
45608	44520	KOG1212	Amidases	Translation, ribosomal structure and biogenesis	INFORMATION STORAGE AND PROCESSING
182599	181511	KOG1212	Amidases	Translation, ribosomal structure and biogenesis	INFORMATION STORAGE AND PROCESSING
212588	211500	KOG1212	Amidases	Translation, ribosomal structure and biogenesis	INFORMATION STORAGE AND PROCESSING
213298	212210	KOG1212	Amidases	Translation, ribosomal structure and biogenesis	INFORMATION STORAGE AND PROCESSING
215084	213996	KOG1212	Amidases	Translation, ribosomal structure and biogenesis	INFORMATION STORAGE AND PROCESSING
33232	32144	KOG1212	Amidases	Lipid transport and metabolism	METABOLISM
45608	44520	KOG1212	Amidases	Lipid transport and metabolism	METABOLISM
182599	181511	KOG1212	Amidases	Lipid transport and metabolism	METABOLISM
212588	211500	KOG1212	Amidases	Lipid transport and metabolism	METABOLISM
213298	212210	KOG1212	Amidases	Lipid transport and metabolism	METABOLISM
215084	213996	KOG1212	Amidases	Lipid transport and metabolism	METABOLISM
237009	235921	KOG1213	Sister chromatid cohesion complex Cohesin, subunit RAD21/SCC1	Cell cycle control, cell division, chromosome partitioning	METABOLISM
238492	237404	KOG1213	Sister chromatid cohesion complex Cohesin, subunit RAD21/SCC1	Cell cycle control, cell division, chromosome partitioning	METABOLISM
134589	133501	KOG1216	von Willebrand factor and related coagulation proteins	Defense mechanisms	CELLULAR PROCESSES AND SIGNALING
134589	133501	KOG1216	von Willebrand factor and related coagulation proteins	Extracellular structures	CELLULAR PROCESSES AND SIGNALING
246232	245144	KOG1220	Phosphoglucomutase/phosphomannomutase	Carbohydrate transport and metabolism	METABOLISM
285389	284301	KOG1223	Isochorismate synthase	Amino acid transport and metabolism	METABOLISM
238676	237588	KOG1224	Para-aminobenzoate (PABA) synthase ABZ1	Translation, ribosomal structure and biogenesis	INFORMATION STORAGE AND PROCESSING
64045	62957	KOG1227	Putative methyltransferase	General function prediction only	POORLY CHARACTERIZED
83214	82126	KOG1228	Uncharacterized conserved protein	Function unknown	POORLY CHARACTERIZED
239065	237977	KOG1230	Protein containing repeated kelch motifs	General function prediction only	POORLY CHARACTERIZED
226543	225455	KOG1231	Proteins containing the FAD binding domain	Energy production and conversion	METABOLISM
234697	233609	KOG1232	Proteins containing the FAD binding domain	Energy production and conversion	METABOLISM
237577	236489	KOG1234	ABC (ATP binding cassette) 1 protein	General function prediction only	POORLY CHARACTERIZED
236487	235399	KOG1235	Predicted unusual protein kinase	General function prediction only	POORLY CHARACTERIZED
228817	227729	KOG1236	Predicted unusual protein kinase	General function prediction only	POORLY CHARACTERIZED
81134	80046	KOG1237	H+/oligopeptide symporter	Amino acid transport and metabolism	METABOLISM
151539	150451	KOG1237	H+/oligopeptide symporter	Amino acid transport and metabolism	METABOLISM
188356	187268	KOG1237	H+/oligopeptide symporter	Amino acid transport and metabolism	METABOLISM
215206	214118	KOG1237	H+/oligopeptide symporter	Amino acid transport and metabolism	METABOLISM
226635	225547	KOG1237	H+/oligopeptide symporter	Amino acid transport and metabolism	METABOLISM
233361	232273	KOG1237	H+/oligopeptide symporter	Amino acid transport and metabolism	METABOLISM
264327	263239	KOG1237	H+/oligopeptide symporter	Amino acid transport and metabolism	METABOLISM
237424	236336	KOG1238	Glucose dehydrogenase/choline dehydrogenase/mandelonitrile lyase (GMC oxidoreductase family)	General function prediction only	POORLY CHARACTERIZED
229077	227989	KOG1239	Inner membrane protein translocase involved in respiratory chain assembly	Posttranslational modification, protein turnover, chaperones	CELLULAR PROCESSES AND SIGNALING
230562	229474	KOG1239	Inner membrane protein translocase involved in respiratory chain assembly	Posttranslational modification, protein turnover, chaperones	CELLULAR PROCESSES AND SIGNALING
229077	227989	KOG1239	Inner membrane protein translocase involved in respiratory chain assembly	Intracellular trafficking, secretion, and vesicular transport	CELLULAR PROCESSES AND SIGNALING
230562	229474	KOG1239	Inner membrane protein translocase involved in respiratory chain assembly	Intracellular trafficking, secretion, and vesicular transport	CELLULAR PROCESSES AND SIGNALING
197335	196247	KOG1240	Protein kinase containing WD40 repeats	Signal transduction mechanisms	CELLULAR PROCESSES AND SIGNALING
74515	73427	KOG1241	Karyopherin (importin) beta 1	Intracellular trafficking, secretion, and vesicular transport	CELLULAR PROCESSES AND SIGNALING
74515	73427	KOG1241	Karyopherin (importin) beta 1	Nuclear structure	CELLULAR PROCESSES AND SIGNALING
233200	232112	KOG1242	Protein containing adaptin N-terminal region	Translation, ribosomal structure and biogenesis	INFORMATION STORAGE AND PROCESSING
228392	227304	KOG1243	Protein kinase	General function prediction only	POORLY CHARACTERIZED
244431	243343	KOG1245	Chromatin remodeling complex WSTF-ISWI, large subunit (contains heterochromatin localization, PHD and BROMO domains)	Chromatin structure and dynamics	INFORMATION STORAGE AND PROCESSING
235679	234591	KOG1246	DNA-binding protein jumonji/RBP2/SMCY, contains JmjC domain	General function prediction only	POORLY CHARACTERIZED
237450	236362	KOG1246	DNA-binding protein jumonji/RBP2/SMCY, contains JmjC domain	General function prediction only	POORLY CHARACTERIZED
35426	34338	KOG1247	Methionyl-tRNA synthetase	Translation, ribosomal structure and biogenesis	INFORMATION STORAGE AND PROCESSING
226842	225754	KOG1248	Uncharacterized conserved protein	Function unknown	POORLY CHARACTERIZED
200408	199320	KOG1250	Threonine/serine dehydratases	Amino acid transport and metabolism	METABOLISM
227077	225989	KOG1250	Threonine/serine dehydratases	Amino acid transport and metabolism	METABOLISM
237620	236532	KOG1250	Threonine/serine dehydratases	Amino acid transport and metabolism	METABOLISM
237877	236789	KOG1251	Serine racemase	Signal transduction mechanisms	CELLULAR PROCESSES AND SIGNALING
237877	236789	KOG1251	Serine racemase	Amino acid transport and metabolism	METABOLISM
226983	225895	KOG1252	Cystathionine beta-synthase and related enzymes	Amino acid transport and metabolism	METABOLISM
228622	227534	KOG1253	tRNA methyltransferase	Translation, ribosomal structure and biogenesis	INFORMATION STORAGE AND PROCESSING
33184	32096	KOG1254	ATP-citrate lyase	Energy production and conversion	METABOLISM
233774	232686	KOG1254	ATP-citrate lyase	Energy production and conversion	METABOLISM
283429	282341	KOG1255	Succinyl-CoA synthetase, alpha subunit	Energy production and conversion	METABOLISM
21182	20094	KOG1257	NADP+-dependent malic enzyme	Energy production and conversion	METABOLISM
229440	228352	KOG1258	mRNA processing protein	RNA processing and modification	INFORMATION STORAGE AND PROCESSING
233101	232013	KOG1258	mRNA processing protein	RNA processing and modification	INFORMATION STORAGE AND PROCESSING
229078	227990	KOG1260	Isocitrate lyase	Energy production and conversion	METABOLISM
235719	234631	KOG1260	Isocitrate lyase	Energy production and conversion	METABOLISM
80849	79761	KOG1261	Malate synthase	Energy production and conversion	METABOLISM
258400	257312	KOG1261	Malate synthase	Energy production and conversion	METABOLISM
232332	231244	KOG1263	Multicopper oxidases	Secondary metabolites biosynthesis, transport and catabolism	METABOLISM
239599	238511	KOG1263	Multicopper oxidases	Secondary metabolites biosynthesis, transport and catabolism	METABOLISM
248698	247610	KOG1263	Multicopper oxidases	Secondary metabolites biosynthesis, transport and catabolism	METABOLISM
229251	228163	KOG1268	Glucosamine 6-phosphate synthetases, contain amidotransferase and phosphosugar isomerase domains	Cell wall/membrane/envelope biogenesis	CELLULAR PROCESSES AND SIGNALING
238042	236954	KOG1268	Glucosamine 6-phosphate synthetases, contain amidotransferase and phosphosugar isomerase domains	Cell wall/membrane/envelope biogenesis	CELLULAR PROCESSES AND SIGNALING
230925	229837	KOG1269	SAM-dependent methyltransferases	Lipid transport and metabolism	METABOLISM
230925	229837	KOG1269	SAM-dependent methyltransferases	General function prediction only	POORLY CHARACTERIZED
230059	228971	KOG1270	Methyltransferases	Coenzyme transport and metabolism	METABOLISM
237592	236504	KOG1270	Methyltransferases	Coenzyme transport and metabolism	METABOLISM
227130	226042	KOG1271	Methyltransferases	General function prediction only	POORLY CHARACTERIZED
230828	229740	KOG1272	WD40-repeat-containing subunit of the 18S rRNA processing complex	RNA processing and modification	INFORMATION STORAGE AND PROCESSING
236102	235014	KOG1273	WD40 repeat protein	General function prediction only	POORLY CHARACTERIZED
239618	238530	KOG1274	WD40 repeat protein	General function prediction only	POORLY CHARACTERIZED
228538	227450	KOG1275	PAB-dependent poly(A) ribonuclease, subunit PAN2	Replication, recombination and repair	INFORMATION STORAGE AND PROCESSING
188529	187441	KOG1276	Protoporphyrinogen oxidase	Coenzyme transport and metabolism	METABOLISM
227232	226144	KOG1278	Endosomal membrane proteins, EMP70	Intracellular trafficking, secretion, and vesicular transport	CELLULAR PROCESSES AND SIGNALING
212841	211753	KOG1279	Chromatin remodeling factor subunit and related transcription factors	Chromatin structure and dynamics	INFORMATION STORAGE AND PROCESSING
230318	229230	KOG1279	Chromatin remodeling factor subunit and related transcription factors	Chromatin structure and dynamics	INFORMATION STORAGE AND PROCESSING
228652	227564	KOG1281	Na+/dicarboxylate, Na+/tricarboxylate and phosphate transporters	Inorganic ion transport and metabolism	METABOLISM
51506	50418	KOG1282	Serine carboxypeptidases (lysosomal cathepsin A)	Posttranslational modification, protein turnover, chaperones	CELLULAR PROCESSES AND SIGNALING
91492	90404	KOG1282	Serine carboxypeptidases (lysosomal cathepsin A)	Posttranslational modification, protein turnover, chaperones	CELLULAR PROCESSES AND SIGNALING
185248	184160	KOG1282	Serine carboxypeptidases (lysosomal cathepsin A)	Posttranslational modification, protein turnover, chaperones	CELLULAR PROCESSES AND SIGNALING
200881	199793	KOG1282	Serine carboxypeptidases (lysosomal cathepsin A)	Posttranslational modification, protein turnover, chaperones	CELLULAR PROCESSES AND SIGNALING
236017	234929	KOG1282	Serine carboxypeptidases (lysosomal cathepsin A)	Posttranslational modification, protein turnover, chaperones	CELLULAR PROCESSES AND SIGNALING
236164	235076	KOG1282	Serine carboxypeptidases (lysosomal cathepsin A)	Posttranslational modification, protein turnover, chaperones	CELLULAR PROCESSES AND SIGNALING
236471	235383	KOG1282	Serine carboxypeptidases (lysosomal cathepsin A)	Posttranslational modification, protein turnover, chaperones	CELLULAR PROCESSES AND SIGNALING
236763	235675	KOG1282	Serine carboxypeptidases (lysosomal cathepsin A)	Posttranslational modification, protein turnover, chaperones	CELLULAR PROCESSES AND SIGNALING
239494	238406	KOG1282	Serine carboxypeptidases (lysosomal cathepsin A)	Posttranslational modification, protein turnover, chaperones	CELLULAR PROCESSES AND SIGNALING
242834	241746	KOG1282	Serine carboxypeptidases (lysosomal cathepsin A)	Posttranslational modification, protein turnover, chaperones	CELLULAR PROCESSES AND SIGNALING
290169	289081	KOG1282	Serine carboxypeptidases (lysosomal cathepsin A)	Posttranslational modification, protein turnover, chaperones	CELLULAR PROCESSES AND SIGNALING
51506	50418	KOG1282	Serine carboxypeptidases (lysosomal cathepsin A)	Amino acid transport and metabolism	METABOLISM
91492	90404	KOG1282	Serine carboxypeptidases (lysosomal cathepsin A)	Amino acid transport and metabolism	METABOLISM
185248	184160	KOG1282	Serine carboxypeptidases (lysosomal cathepsin A)	Amino acid transport and metabolism	METABOLISM
200881	199793	KOG1282	Serine carboxypeptidases (lysosomal cathepsin A)	Amino acid transport and metabolism	METABOLISM
236017	234929	KOG1282	Serine carboxypeptidases (lysosomal cathepsin A)	Amino acid transport and metabolism	METABOLISM
236164	235076	KOG1282	Serine carboxypeptidases (lysosomal cathepsin A)	Amino acid transport and metabolism	METABOLISM
236471	235383	KOG1282	Serine carboxypeptidases (lysosomal cathepsin A)	Amino acid transport and metabolism	METABOLISM
236763	235675	KOG1282	Serine carboxypeptidases (lysosomal cathepsin A)	Amino acid transport and metabolism	METABOLISM
239494	238406	KOG1282	Serine carboxypeptidases (lysosomal cathepsin A)	Amino acid transport and metabolism	METABOLISM
242834	241746	KOG1282	Serine carboxypeptidases (lysosomal cathepsin A)	Amino acid transport and metabolism	METABOLISM
290169	289081	KOG1282	Serine carboxypeptidases (lysosomal cathepsin A)	Amino acid transport and metabolism	METABOLISM
3638	2550	KOG1284	Bifunctional GTP cyclohydrolase II/3,4-dihydroxy-2butanone-4-phosphate synthase	Coenzyme transport and metabolism	METABOLISM
192057	190969	KOG1284	Bifunctional GTP cyclohydrolase II/3,4-dihydroxy-2butanone-4-phosphate synthase	Coenzyme transport and metabolism	METABOLISM
232480	231392	KOG1284	Bifunctional GTP cyclohydrolase II/3,4-dihydroxy-2butanone-4-phosphate synthase	Coenzyme transport and metabolism	METABOLISM
244250	243162	KOG1285	Beta, beta-carotene 15,15'-dioxygenase and related enzymes	Secondary metabolites biosynthesis, transport and catabolism	METABOLISM
11887	10799	KOG1286	Amino acid transporters	Amino acid transport and metabolism	METABOLISM
110949	109861	KOG1286	Amino acid transporters	Amino acid transport and metabolism	METABOLISM
227879	226791	KOG1286	Amino acid transporters	Amino acid transport and metabolism	METABOLISM
231546	230458	KOG1286	Amino acid transporters	Amino acid transport and metabolism	METABOLISM
232552	231464	KOG1286	Amino acid transporters	Amino acid transport and metabolism	METABOLISM
233005	231917	KOG1286	Amino acid transporters	Amino acid transport and metabolism	METABOLISM
234807	233719	KOG1286	Amino acid transporters	Amino acid transport and metabolism	METABOLISM
237082	235994	KOG1286	Amino acid transporters	Amino acid transport and metabolism	METABOLISM
237644	236556	KOG1286	Amino acid transporters	Amino acid transport and metabolism	METABOLISM
237874	236786	KOG1286	Amino acid transporters	Amino acid transport and metabolism	METABOLISM
237904	236816	KOG1286	Amino acid transporters	Amino acid transport and metabolism	METABOLISM
237927	236839	KOG1286	Amino acid transporters	Amino acid transport and metabolism	METABOLISM
247754	246666	KOG1286	Amino acid transporters	Amino acid transport and metabolism	METABOLISM
249774	248686	KOG1286	Amino acid transporters	Amino acid transport and metabolism	METABOLISM
283912	282824	KOG1286	Amino acid transporters	Amino acid transport and metabolism	METABOLISM
290119	289031	KOG1286	Amino acid transporters	Amino acid transport and metabolism	METABOLISM
54826	53738	KOG1287	Amino acid transporters	Amino acid transport and metabolism	METABOLISM
77767	76679	KOG1287	Amino acid transporters	Amino acid transport and metabolism	METABOLISM
229504	228416	KOG1287	Amino acid transporters	Amino acid transport and metabolism	METABOLISM
231367	230279	KOG1287	Amino acid transporters	Amino acid transport and metabolism	METABOLISM
233367	232279	KOG1287	Amino acid transporters	Amino acid transport and metabolism	METABOLISM
236688	235600	KOG1288	Amino acid transporters	Amino acid transport and metabolism	METABOLISM
8464	7376	KOG1289	Amino acid transporters	Amino acid transport and metabolism	METABOLISM
63381	62293	KOG1289	Amino acid transporters	Amino acid transport and metabolism	METABOLISM
79255	78167	KOG1289	Amino acid transporters	Amino acid transport and metabolism	METABOLISM
194257	193169	KOG1289	Amino acid transporters	Amino acid transport and metabolism	METABOLISM
213135	212047	KOG1289	Amino acid transporters	Amino acid transport and metabolism	METABOLISM
238559	237471	KOG1289	Amino acid transporters	Amino acid transport and metabolism	METABOLISM
239432	238344	KOG1289	Amino acid transporters	Amino acid transport and metabolism	METABOLISM
240471	239383	KOG1289	Amino acid transporters	Amino acid transport and metabolism	METABOLISM
278061	276973	KOG1289	Amino acid transporters	Amino acid transport and metabolism	METABOLISM
239473	238385	KOG1290	Serine/threonine protein kinase	Signal transduction mechanisms	CELLULAR PROCESSES AND SIGNALING
233960	232872	KOG1291	Mn2+ and Fe2+ transporters of the NRAMP family	Inorganic ion transport and metabolism	METABOLISM
234491	233403	KOG1291	Mn2+ and Fe2+ transporters of the NRAMP family	Inorganic ion transport and metabolism	METABOLISM
183885	182797	KOG1292	Xanthine/uracil transporters	Nucleotide transport and metabolism	METABOLISM
226890	225802	KOG1292	Xanthine/uracil transporters	Nucleotide transport and metabolism	METABOLISM
226571	225483	KOG1293	Proteins containing armadillo/beta-catenin-like repeat	General function prediction only	POORLY CHARACTERIZED
234782	233694	KOG1294	Apurinic/apyrimidinic endonuclease and related enzymes	Replication, recombination and repair	INFORMATION STORAGE AND PROCESSING
228198	227110	KOG1296	Uncharacterized conserved protein	Function unknown	POORLY CHARACTERIZED
17268	16180	KOG1298	Squalene monooxygenase	Lipid transport and metabolism	METABOLISM
209969	208881	KOG1299	Vacuolar sorting protein VPS45/Stt10 (Sec1 family)	Intracellular trafficking, secretion, and vesicular transport	CELLULAR PROCESSES AND SIGNALING
227974	226886	KOG1300	Vesicle trafficking protein Sec1	Intracellular trafficking, secretion, and vesicular transport	CELLULAR PROCESSES AND SIGNALING
81622	80534	KOG1301	Vesicle trafficking protein Sly1 (Sec1 family)	Intracellular trafficking, secretion, and vesicular transport	CELLULAR PROCESSES AND SIGNALING
231282	230194	KOG1302	Vacuolar sorting protein VPS33/slp1 (Sec1 family)	Intracellular trafficking, secretion, and vesicular transport	CELLULAR PROCESSES AND SIGNALING
226323	225235	KOG1303	Amino acid transporters	Amino acid transport and metabolism	METABOLISM
228011	226923	KOG1303	Amino acid transporters	Amino acid transport and metabolism	METABOLISM
229224	228136	KOG1303	Amino acid transporters	Amino acid transport and metabolism	METABOLISM
235287	234199	KOG1303	Amino acid transporters	Amino acid transport and metabolism	METABOLISM
242166	241078	KOG1303	Amino acid transporters	Amino acid transport and metabolism	METABOLISM
12279	11191	KOG1304	Amino acid transporters	Amino acid transport and metabolism	METABOLISM
228462	227374	KOG1305	Amino acid transporter protein	Amino acid transport and metabolism	METABOLISM
232739	231651	KOG1305	Amino acid transporter protein	Amino acid transport and metabolism	METABOLISM
45908	44820	KOG1309	Suppressor of G2 allele of skp1	Signal transduction mechanisms	CELLULAR PROCESSES AND SIGNALING
226442	225354	KOG1311	DHHC-type Zn-finger proteins	General function prediction only	POORLY CHARACTERIZED
233506	232418	KOG1311	DHHC-type Zn-finger proteins	General function prediction only	POORLY CHARACTERIZED
236481	235393	KOG1312	DHHC-type Zn-finger proteins	General function prediction only	POORLY CHARACTERIZED
233926	232838	KOG1314	DHHC-type Zn-finger protein	General function prediction only	POORLY CHARACTERIZED
228059	226971	KOG1315	Predicted DHHC-type Zn-finger protein	General function prediction only	POORLY CHARACTERIZED
88748	87660	KOG1316	Argininosuccinate lyase	Amino acid transport and metabolism	METABOLISM
98107	97019	KOG1317	Fumarase	Energy production and conversion	METABOLISM
233743	232655	KOG1318	Helix loop helix transcription factor EB	Transcription	INFORMATION STORAGE AND PROCESSING
281022	279934	KOG1318	Helix loop helix transcription factor EB	Transcription	INFORMATION STORAGE AND PROCESSING
237375	236287	KOG1319	bHLHZip transcription factor BIGMAX	Transcription	INFORMATION STORAGE AND PROCESSING
228493	227405	KOG1320	Serine protease	Posttranslational modification, protein turnover, chaperones	CELLULAR PROCESSES AND SIGNALING
184420	183332	KOG1321	Protoheme ferro-lyase (ferrochelatase)	Coenzyme transport and metabolism	METABOLISM
190322	189234	KOG1322	GDP-mannose pyrophosphorylase/mannose-1-phosphate guanylyltransferase	Cell wall/membrane/envelope biogenesis	CELLULAR PROCESSES AND SIGNALING
235329	234241	KOG1324	Dihydrofolate reductase	Coenzyme transport and metabolism	METABOLISM
25151	24063	KOG1325	Lysophospholipase	Lipid transport and metabolism	METABOLISM
47003	45915	KOG1325	Lysophospholipase	Lipid transport and metabolism	METABOLISM
118942	117854	KOG1325	Lysophospholipase	Lipid transport and metabolism	METABOLISM
227526	226438	KOG1325	Lysophospholipase	Lipid transport and metabolism	METABOLISM
230056	228968	KOG1325	Lysophospholipase	Lipid transport and metabolism	METABOLISM
232471	231383	KOG1325	Lysophospholipase	Lipid transport and metabolism	METABOLISM
249755	248667	KOG1325	Lysophospholipase	Lipid transport and metabolism	METABOLISM
227736	226648	KOG1329	Phospholipase D1	Lipid transport and metabolism	METABOLISM
75042	73954	KOG1331	Predicted methyltransferase	General function prediction only	POORLY CHARACTERIZED
197679	196591	KOG1332	Vesicle coat complex COPII, subunit SEC13	Intracellular trafficking, secretion, and vesicular transport	CELLULAR PROCESSES AND SIGNALING
233444	232356	KOG1335	Dihydrolipoamide dehydrogenase	Energy production and conversion	METABOLISM
228926	227838	KOG1337	N-methyltransferase	General function prediction only	POORLY CHARACTERIZED
229203	228115	KOG1337	N-methyltransferase	General function prediction only	POORLY CHARACTERIZED
237019	235931	KOG1337	N-methyltransferase	General function prediction only	POORLY CHARACTERIZED
247714	246626	KOG1337	N-methyltransferase	General function prediction only	POORLY CHARACTERIZED
229335	228247	KOG1338	Uncharacterized conserved protein	Function unknown	POORLY CHARACTERIZED
11810	10722	KOG1339	Aspartyl protease	Posttranslational modification, protein turnover, chaperones	CELLULAR PROCESSES AND SIGNALING
32178	31090	KOG1339	Aspartyl protease	Posttranslational modification, protein turnover, chaperones	CELLULAR PROCESSES AND SIGNALING
52548	51460	KOG1339	Aspartyl protease	Posttranslational modification, protein turnover, chaperones	CELLULAR PROCESSES AND SIGNALING
76082	74994	KOG1339	Aspartyl protease	Posttranslational modification, protein turnover, chaperones	CELLULAR PROCESSES AND SIGNALING
84830	83742	KOG1339	Aspartyl protease	Posttranslational modification, protein turnover, chaperones	CELLULAR PROCESSES AND SIGNALING
100440	99352	KOG1339	Aspartyl protease	Posttranslational modification, protein turnover, chaperones	CELLULAR PROCESSES AND SIGNALING
100543	99455	KOG1339	Aspartyl protease	Posttranslational modification, protein turnover, chaperones	CELLULAR PROCESSES AND SIGNALING
103517	102429	KOG1339	Aspartyl protease	Posttranslational modification, protein turnover, chaperones	CELLULAR PROCESSES AND SIGNALING
107011	105923	KOG1339	Aspartyl protease	Posttranslational modification, protein turnover, chaperones	CELLULAR PROCESSES AND SIGNALING
117401	116313	KOG1339	Aspartyl protease	Posttranslational modification, protein turnover, chaperones	CELLULAR PROCESSES AND SIGNALING
140501	139413	KOG1339	Aspartyl protease	Posttranslational modification, protein turnover, chaperones	CELLULAR PROCESSES AND SIGNALING
181995	180907	KOG1339	Aspartyl protease	Posttranslational modification, protein turnover, chaperones	CELLULAR PROCESSES AND SIGNALING
189665	188577	KOG1339	Aspartyl protease	Posttranslational modification, protein turnover, chaperones	CELLULAR PROCESSES AND SIGNALING
193798	192710	KOG1339	Aspartyl protease	Posttranslational modification, protein turnover, chaperones	CELLULAR PROCESSES AND SIGNALING
210937	209849	KOG1339	Aspartyl protease	Posttranslational modification, protein turnover, chaperones	CELLULAR PROCESSES AND SIGNALING
227360	226272	KOG1339	Aspartyl protease	Posttranslational modification, protein turnover, chaperones	CELLULAR PROCESSES AND SIGNALING
227892	226804	KOG1339	Aspartyl protease	Posttranslational modification, protein turnover, chaperones	CELLULAR PROCESSES AND SIGNALING
228212	227124	KOG1339	Aspartyl protease	Posttranslational modification, protein turnover, chaperones	CELLULAR PROCESSES AND SIGNALING
228923	227835	KOG1339	Aspartyl protease	Posttranslational modification, protein turnover, chaperones	CELLULAR PROCESSES AND SIGNALING
230770	229682	KOG1339	Aspartyl protease	Posttranslational modification, protein turnover, chaperones	CELLULAR PROCESSES AND SIGNALING
231860	230772	KOG1339	Aspartyl protease	Posttranslational modification, protein turnover, chaperones	CELLULAR PROCESSES AND SIGNALING
231909	230821	KOG1339	Aspartyl protease	Posttranslational modification, protein turnover, chaperones	CELLULAR PROCESSES AND SIGNALING
232668	231580	KOG1339	Aspartyl protease	Posttranslational modification, protein turnover, chaperones	CELLULAR PROCESSES AND SIGNALING
234482	233394	KOG1339	Aspartyl protease	Posttranslational modification, protein turnover, chaperones	CELLULAR PROCESSES AND SIGNALING
234952	233864	KOG1339	Aspartyl protease	Posttranslational modification, protein turnover, chaperones	CELLULAR PROCESSES AND SIGNALING
235126	234038	KOG1339	Aspartyl protease	Posttranslational modification, protein turnover, chaperones	CELLULAR PROCESSES AND SIGNALING
235486	234398	KOG1339	Aspartyl protease	Posttranslational modification, protein turnover, chaperones	CELLULAR PROCESSES AND SIGNALING
236352	235264	KOG1339	Aspartyl protease	Posttranslational modification, protein turnover, chaperones	CELLULAR PROCESSES AND SIGNALING
236801	235713	KOG1339	Aspartyl protease	Posttranslational modification, protein turnover, chaperones	CELLULAR PROCESSES AND SIGNALING
237933	236845	KOG1339	Aspartyl protease	Posttranslational modification, protein turnover, chaperones	CELLULAR PROCESSES AND SIGNALING
237970	236882	KOG1339	Aspartyl protease	Posttranslational modification, protein turnover, chaperones	CELLULAR PROCESSES AND SIGNALING
238850	237762	KOG1339	Aspartyl protease	Posttranslational modification, protein turnover, chaperones	CELLULAR PROCESSES AND SIGNALING
240222	239134	KOG1339	Aspartyl protease	Posttranslational modification, protein turnover, chaperones	CELLULAR PROCESSES AND SIGNALING
240643	239555	KOG1339	Aspartyl protease	Posttranslational modification, protein turnover, chaperones	CELLULAR PROCESSES AND SIGNALING
240779	239691	KOG1339	Aspartyl protease	Posttranslational modification, protein turnover, chaperones	CELLULAR PROCESSES AND SIGNALING
242910	241822	KOG1339	Aspartyl protease	Posttranslational modification, protein turnover, chaperones	CELLULAR PROCESSES AND SIGNALING
251425	250337	KOG1339	Aspartyl protease	Posttranslational modification, protein turnover, chaperones	CELLULAR PROCESSES AND SIGNALING
276702	275614	KOG1339	Aspartyl protease	Posttranslational modification, protein turnover, chaperones	CELLULAR PROCESSES AND SIGNALING
277607	276519	KOG1339	Aspartyl protease	Posttranslational modification, protein turnover, chaperones	CELLULAR PROCESSES AND SIGNALING
205956	204868	KOG1341	Na+/K+ transporter	Inorganic ion transport and metabolism	METABOLISM
96257	95169	KOG1342	Histone deacetylase complex, catalytic component RPD3	Chromatin structure and dynamics	INFORMATION STORAGE AND PROCESSING
228049	226961	KOG1342	Histone deacetylase complex, catalytic component RPD3	Chromatin structure and dynamics	INFORMATION STORAGE AND PROCESSING
275833	274745	KOG1342	Histone deacetylase complex, catalytic component RPD3	Chromatin structure and dynamics	INFORMATION STORAGE AND PROCESSING
181902	180814	KOG1343	Histone deacetylase complex, catalytic component HDA1	Chromatin structure and dynamics	INFORMATION STORAGE AND PROCESSING
239637	238549	KOG1343	Histone deacetylase complex, catalytic component HDA1	Chromatin structure and dynamics	INFORMATION STORAGE AND PROCESSING
228302	227214	KOG1347	Uncharacterized membrane protein, predicted efflux pump	General function prediction only	POORLY CHARACTERIZED
233955	232867	KOG1347	Uncharacterized membrane protein, predicted efflux pump	General function prediction only	POORLY CHARACTERIZED
54079	52991	KOG1349	Gpi-anchor transamidase	Posttranslational modification, protein turnover, chaperones	CELLULAR PROCESSES AND SIGNALING
236643	235555	KOG1350	F0F1-type ATP synthase, beta subunit	Energy production and conversion	METABOLISM
228373	227285	KOG1351	Vacuolar H+-ATPase V1 sector, subunit B	Energy production and conversion	METABOLISM
238942	237854	KOG1352	Vacuolar H+-ATPase V1 sector, subunit A	Energy production and conversion	METABOLISM
231392	230304	KOG1353	F0F1-type ATP synthase, alpha subunit	Energy production and conversion	METABOLISM
231388	230300	KOG1354	Serine/threonine protein phosphatase 2A, regulatory subunit	Signal transduction mechanisms	CELLULAR PROCESSES AND SIGNALING
228512	227424	KOG1355	Adenylosuccinate synthase	Nucleotide transport and metabolism	METABOLISM
46253	45165	KOG1357	Serine palmitoyltransferase	Posttranslational modification, protein turnover, chaperones	CELLULAR PROCESSES AND SIGNALING
234399	233311	KOG1358	Serine palmitoyltransferase	Posttranslational modification, protein turnover, chaperones	CELLULAR PROCESSES AND SIGNALING
19597	18509	KOG1359	Glycine C-acetyltransferase/2-amino-3-ketobutyrate-CoA ligase	Amino acid transport and metabolism	METABOLISM
234626	233538	KOG1360	5-aminolevulinate synthase	Coenzyme transport and metabolism	METABOLISM
74512	73424	KOG1361	Predicted hydrolase involved in interstrand cross-link repair	Replication, recombination and repair	INFORMATION STORAGE AND PROCESSING
196974	195886	KOG1361	Predicted hydrolase involved in interstrand cross-link repair	Replication, recombination and repair	INFORMATION STORAGE AND PROCESSING
229720	228632	KOG1362	Choline transporter-like protein	Lipid transport and metabolism	METABOLISM
232913	231825	KOG1362	Choline transporter-like protein	Lipid transport and metabolism	METABOLISM
288007	286919	KOG1363	Predicted regulator of the ubiquitin pathway (contains UAS and UBX domains)	Signal transduction mechanisms	CELLULAR PROCESSES AND SIGNALING
230990	229902	KOG1364	Predicted ubiquitin regulatory protein, contains UAS and UBX domains	Posttranslational modification, protein turnover, chaperones	CELLULAR PROCESSES AND SIGNALING
248915	247827	KOG1367	3-phosphoglycerate kinase	Carbohydrate transport and metabolism	METABOLISM
153060	151972	KOG1368	Threonine aldolase	Amino acid transport and metabolism	METABOLISM
138004	136916	KOG1369	Hexokinase	Carbohydrate transport and metabolism	METABOLISM
227478	226390	KOG1369	Hexokinase	Carbohydrate transport and metabolism	METABOLISM
227847	226759	KOG1369	Hexokinase	Carbohydrate transport and metabolism	METABOLISM
230698	229610	KOG1370	S-adenosylhomocysteine hydrolase	Coenzyme transport and metabolism	METABOLISM
228334	227246	KOG1371	UDP-glucose 4-epimerase/UDP-sulfoquinovose synthase	Cell wall/membrane/envelope biogenesis	CELLULAR PROCESSES AND SIGNALING
235071	233983	KOG1371	UDP-glucose 4-epimerase/UDP-sulfoquinovose synthase	Cell wall/membrane/envelope biogenesis	CELLULAR PROCESSES AND SIGNALING
84008	82920	KOG1373	Transport protein Sec61, alpha subunit	Posttranslational modification, protein turnover, chaperones	CELLULAR PROCESSES AND SIGNALING
227965	226877	KOG1373	Transport protein Sec61, alpha subunit	Posttranslational modification, protein turnover, chaperones	CELLULAR PROCESSES AND SIGNALING
84008	82920	KOG1373	Transport protein Sec61, alpha subunit	Intracellular trafficking, secretion, and vesicular transport	CELLULAR PROCESSES AND SIGNALING
227965	226877	KOG1373	Transport protein Sec61, alpha subunit	Intracellular trafficking, secretion, and vesicular transport	CELLULAR PROCESSES AND SIGNALING
123678	122590	KOG1374	Gamma tubulin	Cytoskeleton	CELLULAR PROCESSES AND SIGNALING
228348	227260	KOG1375	Beta tubulin	Cytoskeleton	CELLULAR PROCESSES AND SIGNALING
257928	256840	KOG1375	Beta tubulin	Cytoskeleton	CELLULAR PROCESSES AND SIGNALING
227789	226701	KOG1376	Alpha tubulin	Cytoskeleton	CELLULAR PROCESSES AND SIGNALING
40421	39333	KOG1377	Uridine 5'- monophosphate synthase/orotate phosphoribosyltransferase	Nucleotide transport and metabolism	METABOLISM
28685	27597	KOG1378	Purple acid phosphatase	Carbohydrate transport and metabolism	METABOLISM
237986	236898	KOG1378	Purple acid phosphatase	Carbohydrate transport and metabolism	METABOLISM
230615	229527	KOG1379	Serine/threonine protein phosphatase	Signal transduction mechanisms	CELLULAR PROCESSES AND SIGNALING
258730	257642	KOG1379	Serine/threonine protein phosphatase	Signal transduction mechanisms	CELLULAR PROCESSES AND SIGNALING
229706	228618	KOG1380	Heme A farnesyltransferase	Coenzyme transport and metabolism	METABOLISM
231160	230072	KOG1381	Para-hydroxybenzoate-polyprenyl transferase	Coenzyme transport and metabolism	METABOLISM
234753	233665	KOG1382	Multiple inositol polyphosphate phosphatase	General function prediction only	POORLY CHARACTERIZED
29365	28277	KOG1383	Glutamate decarboxylase/sphingosine phosphate lyase	Amino acid transport and metabolism	METABOLISM
248161	247073	KOG1383	Glutamate decarboxylase/sphingosine phosphate lyase	Amino acid transport and metabolism	METABOLISM
233254	232166	KOG1384	tRNA delta(2)-isopentenylpyrophosphate transferase	Translation, ribosomal structure and biogenesis	INFORMATION STORAGE AND PROCESSING
228849	227761	KOG1385	Nucleoside phosphatase	Nucleotide transport and metabolism	METABOLISM
235785	234697	KOG1385	Nucleoside phosphatase	Nucleotide transport and metabolism	METABOLISM
112953	111865	KOG1386	Nucleoside phosphatase	Nucleotide transport and metabolism	METABOLISM
139874	138786	KOG1386	Nucleoside phosphatase	Nucleotide transport and metabolism	METABOLISM
213946	212858	KOG1387	Glycosyltransferase	Cell wall/membrane/envelope biogenesis	CELLULAR PROCESSES AND SIGNALING
227711	226623	KOG1389	3-oxoacyl CoA thiolase	Lipid transport and metabolism	METABOLISM
12816	11728	KOG1390	Acetyl-CoA acetyltransferase	Lipid transport and metabolism	METABOLISM
125010	123922	KOG1390	Acetyl-CoA acetyltransferase	Lipid transport and metabolism	METABOLISM
229182	228094	KOG1393	Hydroxymethylglutaryl-CoA synthase	Lipid transport and metabolism	METABOLISM
229169	228081	KOG1394	3-oxoacyl-(acyl-carrier-protein) synthase (I and II)	Lipid transport and metabolism	METABOLISM
229169	228081	KOG1394	3-oxoacyl-(acyl-carrier-protein) synthase (I and II)	Secondary metabolites biosynthesis, transport and catabolism	METABOLISM
229606	228518	KOG1395	Tryptophan synthase beta chain	Amino acid transport and metabolism	METABOLISM
284384	283296	KOG1396	Uncharacterized conserved protein	Function unknown	POORLY CHARACTERIZED
237065	235977	KOG1397	Ca2+/H+ antiporter VCX1 and related proteins	Inorganic ion transport and metabolism	METABOLISM
280068	278980	KOG1397	Ca2+/H+ antiporter VCX1 and related proteins	Inorganic ion transport and metabolism	METABOLISM
3434	2346	KOG1399	Flavin-containing monooxygenase	Secondary metabolites biosynthesis, transport and catabolism	METABOLISM
12993	11905	KOG1399	Flavin-containing monooxygenase	Secondary metabolites biosynthesis, transport and catabolism	METABOLISM
24037	22949	KOG1399	Flavin-containing monooxygenase	Secondary metabolites biosynthesis, transport and catabolism	METABOLISM
79316	78228	KOG1399	Flavin-containing monooxygenase	Secondary metabolites biosynthesis, transport and catabolism	METABOLISM
83922	82834	KOG1399	Flavin-containing monooxygenase	Secondary metabolites biosynthesis, transport and catabolism	METABOLISM
194461	193373	KOG1399	Flavin-containing monooxygenase	Secondary metabolites biosynthesis, transport and catabolism	METABOLISM
226908	225820	KOG1399	Flavin-containing monooxygenase	Secondary metabolites biosynthesis, transport and catabolism	METABOLISM
229414	228326	KOG1399	Flavin-containing monooxygenase	Secondary metabolites biosynthesis, transport and catabolism	METABOLISM
229415	228327	KOG1399	Flavin-containing monooxygenase	Secondary metabolites biosynthesis, transport and catabolism	METABOLISM
233468	232380	KOG1399	Flavin-containing monooxygenase	Secondary metabolites biosynthesis, transport and catabolism	METABOLISM
246532	245444	KOG1399	Flavin-containing monooxygenase	Secondary metabolites biosynthesis, transport and catabolism	METABOLISM
227946	226858	KOG1401	Acetylornithine aminotransferase	Amino acid transport and metabolism	METABOLISM
233621	232533	KOG1401	Acetylornithine aminotransferase	Amino acid transport and metabolism	METABOLISM
234493	233405	KOG1402	Ornithine aminotransferase	Amino acid transport and metabolism	METABOLISM
238843	237755	KOG1404	Alanine-glyoxylate aminotransferase AGT2	Amino acid transport and metabolism	METABOLISM
284108	283020	KOG1404	Alanine-glyoxylate aminotransferase AGT2	Amino acid transport and metabolism	METABOLISM
20865	19777	KOG1405	4-aminobutyrate aminotransferase	Amino acid transport and metabolism	METABOLISM
231771	230683	KOG1406	Peroxisomal 3-ketoacyl-CoA-thiolase P-44/SCP2	Lipid transport and metabolism	METABOLISM
228200	227112	KOG1407	WD40 repeat protein	Function unknown	POORLY CHARACTERIZED
233980	232892	KOG1408	WD40 repeat protein	Function unknown	POORLY CHARACTERIZED
236514	235426	KOG1411	Aspartate aminotransferase/Glutamic oxaloacetic transaminase AAT1/GOT2	Amino acid transport and metabolism	METABOLISM
229266	228178	KOG1412	Aspartate aminotransferase/Glutamic oxaloacetic transaminase AAT2/GOT1	Amino acid transport and metabolism	METABOLISM
235717	234629	KOG1414	Transcriptional activator FOSB/c-Fos and related bZIP transcription factors	Transcription	INFORMATION STORAGE AND PROCESSING
230336	229248	KOG1415	Ubiquitin C-terminal hydrolase UCHL1	Posttranslational modification, protein turnover, chaperones	CELLULAR PROCESSES AND SIGNALING
237169	236081	KOG1416	tRNA(1-methyladenosine) methyltransferase, subunit GCD10	Translation, ribosomal structure and biogenesis	INFORMATION STORAGE AND PROCESSING
234039	232951	KOG1417	Homogentisate 1,2-dioxygenase	Amino acid transport and metabolism	METABOLISM
67702	66614	KOG1418	Tandem pore domain K+ channel	Inorganic ion transport and metabolism	METABOLISM
226544	225456	KOG1418	Tandem pore domain K+ channel	Inorganic ion transport and metabolism	METABOLISM
229098	228010	KOG1421	Predicted signaling-associated protein (contains a PDZ domain)	General function prediction only	POORLY CHARACTERIZED
238683	237595	KOG1421	Predicted signaling-associated protein (contains a PDZ domain)	General function prediction only	POORLY CHARACTERIZED
236039	234951	KOG1424	Predicted GTP-binding protein MMR1	General function prediction only	POORLY CHARACTERIZED
68565	67477	KOG1425	Microfibrillar-associated protein MFAP1	Cytoskeleton	CELLULAR PROCESSES AND SIGNALING
146385	145297	KOG1426	FOG: RCC1 domain	Function unknown	POORLY CHARACTERIZED
226918	225830	KOG1426	FOG: RCC1 domain	Function unknown	POORLY CHARACTERIZED
228799	227711	KOG1426	FOG: RCC1 domain	Function unknown	POORLY CHARACTERIZED
232511	231423	KOG1426	FOG: RCC1 domain	Function unknown	POORLY CHARACTERIZED
67329	66241	KOG1429	dTDP-glucose 4-6-dehydratase/UDP-glucuronic acid decarboxylase	Cell wall/membrane/envelope biogenesis	CELLULAR PROCESSES AND SIGNALING
67329	66241	KOG1429	dTDP-glucose 4-6-dehydratase/UDP-glucuronic acid decarboxylase	Carbohydrate transport and metabolism	METABOLISM
114291	113203	KOG1430	C-3 sterol dehydrogenase/3-beta-hydroxysteroid dehydrogenase and related dehydrogenases	Amino acid transport and metabolism	METABOLISM
114291	113203	KOG1430	C-3 sterol dehydrogenase/3-beta-hydroxysteroid dehydrogenase and related dehydrogenases	Lipid transport and metabolism	METABOLISM
228078	226990	KOG1432	Predicted DNA repair exonuclease SIA1	General function prediction only	POORLY CHARACTERIZED
230371	229283	KOG1433	DNA repair protein RAD51/RHP55	Replication, recombination and repair	INFORMATION STORAGE AND PROCESSING
233337	232249	KOG1435	Sterol reductase/lamin B receptor	Signal transduction mechanisms	CELLULAR PROCESSES AND SIGNALING
238213	237125	KOG1435	Sterol reductase/lamin B receptor	Signal transduction mechanisms	CELLULAR PROCESSES AND SIGNALING
233337	232249	KOG1435	Sterol reductase/lamin B receptor	Lipid transport and metabolism	METABOLISM
238213	237125	KOG1435	Sterol reductase/lamin B receptor	Lipid transport and metabolism	METABOLISM
279849	278761	KOG1436	Dihydroorotate dehydrogenase	Nucleotide transport and metabolism	METABOLISM
124250	123162	KOG1437	Fasciclin and related adhesion glycoproteins	Cell wall/membrane/envelope biogenesis	CELLULAR PROCESSES AND SIGNALING
124250	123162	KOG1437	Fasciclin and related adhesion glycoproteins	Extracellular structures	CELLULAR PROCESSES AND SIGNALING
243569	242481	KOG1438	Anthranilate phosphoribosyltransferase	Amino acid transport and metabolism	METABOLISM
186348	185260	KOG1439	RAB proteins geranylgeranyltransferase component A (RAB escort protein)	Posttranslational modification, protein turnover, chaperones	CELLULAR PROCESSES AND SIGNALING
228869	227781	KOG1439	RAB proteins geranylgeranyltransferase component A (RAB escort protein)	Posttranslational modification, protein turnover, chaperones	CELLULAR PROCESSES AND SIGNALING
263744	262656	KOG1440	CDP-diacylglycerol synthase	Lipid transport and metabolism	METABOLISM
125373	124285	KOG1441	Glucose-6-phosphate/phosphate and phosphoenolpyruvate/phosphate antiporter	Amino acid transport and metabolism	METABOLISM
237174	236086	KOG1441	Glucose-6-phosphate/phosphate and phosphoenolpyruvate/phosphate antiporter	Amino acid transport and metabolism	METABOLISM
125373	124285	KOG1441	Glucose-6-phosphate/phosphate and phosphoenolpyruvate/phosphate antiporter	Carbohydrate transport and metabolism	METABOLISM
237174	236086	KOG1441	Glucose-6-phosphate/phosphate and phosphoenolpyruvate/phosphate antiporter	Carbohydrate transport and metabolism	METABOLISM
228210	227122	KOG1443	Predicted integral membrane protein	Function unknown	POORLY CHARACTERIZED
229847	228759	KOG1444	Nucleotide-sugar transporter VRG4/SQV-7	Posttranslational modification, protein turnover, chaperones	CELLULAR PROCESSES AND SIGNALING
229847	228759	KOG1444	Nucleotide-sugar transporter VRG4/SQV-7	Intracellular trafficking, secretion, and vesicular transport	CELLULAR PROCESSES AND SIGNALING
229847	228759	KOG1444	Nucleotide-sugar transporter VRG4/SQV-7	Carbohydrate transport and metabolism	METABOLISM
229890	228802	KOG1446	Histone H3 (Lys4) methyltransferase complex and RNA cleavage factor II complex, subunit SWD2	Posttranslational modification, protein turnover, chaperones	CELLULAR PROCESSES AND SIGNALING
229890	228802	KOG1446	Histone H3 (Lys4) methyltransferase complex and RNA cleavage factor II complex, subunit SWD2	RNA processing and modification	INFORMATION STORAGE AND PROCESSING
229890	228802	KOG1446	Histone H3 (Lys4) methyltransferase complex and RNA cleavage factor II complex, subunit SWD2	Chromatin structure and dynamics	INFORMATION STORAGE AND PROCESSING
129447	128359	KOG1448	Ribose-phosphate pyrophosphokinase	Amino acid transport and metabolism	METABOLISM
228775	227687	KOG1448	Ribose-phosphate pyrophosphokinase	Amino acid transport and metabolism	METABOLISM
247567	246479	KOG1448	Ribose-phosphate pyrophosphokinase	Amino acid transport and metabolism	METABOLISM
267740	266652	KOG1448	Ribose-phosphate pyrophosphokinase	Amino acid transport and metabolism	METABOLISM
129447	128359	KOG1448	Ribose-phosphate pyrophosphokinase	Nucleotide transport and metabolism	METABOLISM
228775	227687	KOG1448	Ribose-phosphate pyrophosphokinase	Nucleotide transport and metabolism	METABOLISM
247567	246479	KOG1448	Ribose-phosphate pyrophosphokinase	Nucleotide transport and metabolism	METABOLISM
267740	266652	KOG1448	Ribose-phosphate pyrophosphokinase	Nucleotide transport and metabolism	METABOLISM
239119	238031	KOG1449	Predicted Rho GTPase-activating protein CdGAPr	Signal transduction mechanisms	CELLULAR PROCESSES AND SIGNALING
229070	227982	KOG1450	Predicted Rho GTPase-activating protein	Signal transduction mechanisms	CELLULAR PROCESSES AND SIGNALING
238502	237414	KOG1450	Predicted Rho GTPase-activating protein	Signal transduction mechanisms	CELLULAR PROCESSES AND SIGNALING
235459	234371	KOG1455	Lysophospholipase	Lipid transport and metabolism	METABOLISM
[truncated: 2,770 more rows]

## Sheet: Tab 3 - KOG Proteome
Accession (pO1F v2)	GeneID	CLIB122 ortholog	UniProt/SwissProt ortholog (Best BLAST hit)	InterPro (1st hit; check lookup table for more)	Uniprot_CLIB122	kogid	kogdefline	kogClass	kogGroup
YarlipO1F2_187374	187374	tr|B5FVE0|B5FVE0_YARLI 60S ribosomal protein L39 OS=Yarrowia lipolytica (strain CLIB 122 / E 150) OX=284591 GN=YALI0_D05697g PE=3 SV=1	60S ribosomal protein L39	Ribosomal protein L39e	B5FVE0	KOG0002	60s ribosomal protein L39	Translation, ribosomal structure and biogenesis	INFORMATION STORAGE AND PROCESSING
YarlipO1F2_229744	229744	tr|Q6C290|Q6C290_YARLI YALI0F09790p OS=Yarrowia lipolytica (strain CLIB 122 / E 150) OX=284591 GN=YALI0_F09790g PE=3 SV=1	Ubiquitin-40S ribosomal protein S27a; Contains: Ubiquitin; Contains: 40S ribosomal protein S27a; Flags: Precursor	Ubiquitin-like	Q6C290	KOG0004	Ubiquitin/40S ribosomal protein S27a fusion	Translation, ribosomal structure and biogenesis	INFORMATION STORAGE AND PROCESSING
YarlipO1F2_229047	229047	tr|B5RSL8|B5RSL8_YARLI YALI0F18403p OS=Yarrowia lipolytica (strain CLIB 122 / E 150) OX=284591 GN=YALI0_F18403g PE=4 SV=1	Ubiquitin-60S ribosomal protein L40; AltName: Full=Ubiquitin A-52 residue ribosomal protein fusion product 1; Contains: Ubiquitin; Contains: 60S ribosomal protein L40; AltName: Full=CEP52; Flags: Precursor	Ubiquitin-like	B5RSL8	KOG0005	Ubiquitin-like protein	Cell cycle control, cell division, chromosome partitioning	METABOLISM
YarlipO1F2_229345	229345	tr|Q6C1N9|Q6C1N9_YARLI 40S ribosomal protein S30 OS=Yarrowia lipolytica (strain CLIB 122 / E 150) OX=284591 GN=YALI0_F14663g PE=3 SV=1	40S ribosomal protein S30	Ribosomal protein S30	Q6C1N9	KOG0009	Ubiquitin-like/40S ribosomal S30 protein fusion	Translation, ribosomal structure and biogenesis	INFORMATION STORAGE AND PROCESSING
YarlipO1F2_225379	225379	tr|Q6C7B6|Q6C7B6_YARLI YALI0E02134p OS=Yarrowia lipolytica (strain CLIB 122 / E 150) OX=284591 GN=YALI0_E02134g PE=4 SV=1	Large proline-rich protein BAG6; AltName: Full=BCL2-associated athanogene 6; AltName: Full=HLA-B-associated transcript 3	Ubiquitin-like	Q6C7B6	KOG0010	Ubiquitin-like protein	Posttranslational modification, protein turnover, chaperones	CELLULAR PROCESSES AND SIGNALING
YarlipO1F2_232021	232021	tr|Q6C8W3|Q6C8W3_YARLI UV excision repair protein RAD23 OS=Yarrowia lipolytica (strain CLIB 122 / E 150) OX=284591 GN=YALI0_D16401g PE=3 SV=1	UV excision repair protein RAD23 homolog B	Ubiquitin-like	Q6C8W3	KOG0011	Nucleotide excision repair factor NEF2, RAD23 component	Replication, recombination and repair	INFORMATION STORAGE AND PROCESSING
YarlipO1F2_233652	233652	tr|Q6CCS9|Q6CCS9_YARLI YALI0C06842p OS=Yarrowia lipolytica (strain CLIB 122 / E 150) OX=284591 GN=YALI0_C06842g PE=4 SV=1	Serum response factor; Short=SRF	Transcription factor, MADS-box	Q6CCS9	KOG0015	Regulator of arginine metabolism and related MADS box-containing transcription factors	Transcription	INFORMATION STORAGE AND PROCESSING
YarlipO1F2_226407	226407	tr|Q6C5S3|Q6C5S3_YARLI Structural maintenance of chromosomes protein OS=Yarrowia lipolytica (strain CLIB 122 / E 150) OX=284591 GN=YALI0_E15620g PE=3 SV=1	Structural maintenance of chromosomes protein 1A; Short=SMC protein 1A; Short=SMC-1A	RecF/RecN/SMC, N-terminal	Q6C5S3	KOG0018	Structural maintenance of chromosome protein 1 (sister chromatid cohesion complex Cohesin, subunit SMC1)	Cell cycle control, cell division, chromosome partitioning	METABOLISM
YarlipO1F2_233735	233735	tr|Q6CCN4|Q6CCN4_YARLI YALI0C07953p OS=Yarrowia lipolytica (strain CLIB 122 / E 150) OX=284591 GN=YALI0_C07953g PE=3 SV=1	Heat shock protein 90 homolog	Heat shock protein Hsp90 family	Q6CCN4	KOG0019	Molecular chaperone (HSP90 family)	Posttranslational modification, protein turnover, chaperones	CELLULAR PROCESSES AND SIGNALING
YarlipO1F2_234693	234693	tr|Q6CBL1|Q6CBL1_YARLI Glutathione synthetase OS=Yarrowia lipolytica (strain CLIB 122 / E 150) OX=284591 GN=YALI0_C17831g PE=3 SV=1	Glutathione synthetase; Short=GSH synthetase; Short=GSH-S; AltName: Full=Glutathione synthase	Glutathione synthase, substrate-binding, eukaryotic	Q6CBL1	KOG0021	Glutathione synthetase	Secondary metabolites biosynthesis, transport and catabolism	METABOLISM
YarlipO1F2_229765	229765	tr|Q6C297|Q6C297_YARLI S-(hydroxymethyl)glutathione dehydrogenase OS=Yarrowia lipolytica (strain CLIB 122 / E 150) OX=284591 GN=YALI0_F09603g PE=3 SV=1	Alcohol dehydrogenase class-3; AltName: Full=Alcohol dehydrogenase class-III; AltName: Full=Glutathione-dependent formaldehyde dehydrogenase; Short=FALDH; Short=FDH; Short=GSH-FDH; AltName: Full=S-(hydroxymethyl)glutathione dehydrogenase	Alcohol dehydrogenase, C-terminal	Q6C297	KOG0022	Alcohol dehydrogenase, class III	Secondary metabolites biosynthesis, transport and catabolism	METABOLISM
YarlipO1F2_194230	194230	tr|Q6C6P0|Q6C6P0_YARLI YALI0E07766p OS=Yarrowia lipolytica (strain CLIB 122 / E 150) OX=284591 GN=YALI0_E07766g PE=3 SV=2	Alcohol dehydrogenase 1; AltName: Full=Alcohol dehydrogenase I	Alcohol dehydrogenase, C-terminal	Q6C6P0	KOG0023	Alcohol dehydrogenase, class V	Secondary metabolites biosynthesis, transport and catabolism	METABOLISM
YarlipO1F2_226561	226561	sp|F2Z678|ADH2_YARLI Alcohol dehydrogenase 2 OS=Yarrowia lipolytica (strain CLIB 122 / E 150) OX=284591 GN=ADH2 PE=1 SV=1	Alcohol dehydrogenase 1; AltName: Full=Alcohol dehydrogenase I	Alcohol dehydrogenase, C-terminal	F2Z678	KOG0023	Alcohol dehydrogenase, class V	Secondary metabolites biosynthesis, transport and catabolism	METABOLISM
YarlipO1F2_232787	232787	tr|Q6C7T0|Q6C7T0_YARLI YALI0D25630p OS=Yarrowia lipolytica (strain CLIB 122 / E 150) OX=284591 GN=YALI0_D25630g PE=3 SV=1	Alcohol dehydrogenase 1; AltName: Full=Alcohol dehydrogenase I	Alcohol dehydrogenase, C-terminal	Q6C7T0	KOG0023	Alcohol dehydrogenase, class V	Secondary metabolites biosynthesis, transport and catabolism	METABOLISM
YarlipO1F2_238236	238236	tr|Q6CGT5|Q6CGT5_YARLI YALI0A16379p OS=Yarrowia lipolytica (strain CLIB 122 / E 150) OX=284591 GN=YALI0_A16379g PE=3 SV=1	Alcohol dehydrogenase 1; AltName: Full=Alcohol dehydrogenase I	Alcohol dehydrogenase, C-terminal	Q6CGT5	KOG0023	Alcohol dehydrogenase, class V	Secondary metabolites biosynthesis, transport and catabolism	METABOLISM
YarlipO1F2_380	380	tr|Q6C6P0|Q6C6P0_YARLI YALI0E07766p OS=Yarrowia lipolytica (strain CLIB 122 / E 150) OX=284591 GN=YALI0_E07766g PE=3 SV=2	Alcohol dehydrogenase 1; AltName: Full=Alcohol dehydrogenase I	Alcohol dehydrogenase, C-terminal	Q6C6P0	KOG0023	Alcohol dehydrogenase, class V	Secondary metabolites biosynthesis, transport and catabolism	METABOLISM
YarlipO1F2_226163	226163	tr|Q6C648|Q6C648_YARLI YALI0E12463p OS=Yarrowia lipolytica (strain CLIB 122 / E 150) OX=284591 GN=YALI0_E12463g PE=3 SV=1	Probable D-xylulose reductase A; AltName: Full=Xylitol dehydrogenase A	Alcohol dehydrogenase, C-terminal	Q6C648	KOG0024	Sorbitol dehydrogenase	Secondary metabolites biosynthesis, transport and catabolism	METABOLISM
YarlipO1F2_234801	234801	sp|Q6CBE4|ETR1_YARLI Enoyl-[acyl-carrier-protein] reductase, mitochondrial OS=Yarrowia lipolytica (strain CLIB 122 / E 150) OX=284591 GN=ETR1 PE=3 SV=1	Enoyl-[acyl-carrier-protein] reductase, mitochondrial; AltName: Full=2-enoyl thioester reductase; Flags: Precursor	Alcohol dehydrogenase, C-terminal	Q6CBE4	KOG0025	Zn2+-binding dehydrogenase (nuclear receptor binding factor-1)	Energy production and conversion	METABOLISM
YarlipO1F2_225466	225466	tr|Q6C765|Q6C765_YARLI YALI0E03388p OS=Yarrowia lipolytica (strain CLIB 122 / E 150) OX=284591 GN=YALI0_E03388g PE=4 SV=2	Calmodulin; Short=CaM	EF-hand domain	Q6C765	KOG0027	Calmodulin and related proteins (EF-Hand superfamily)	Signal transduction mechanisms	CELLULAR PROCESSES AND SIGNALING
YarlipO1F2_227820	227820	tr|Q6C3K3|Q6C3K3_YARLI Calmodulin OS=Yarrowia lipolytica (strain CLIB 122 / E 150) OX=284591 GN=YALI0_E34111g PE=3 SV=1	Calmodulin; Short=CaM	EF-hand domain pair	Q6C3K3	KOG0027	Calmodulin and related proteins (EF-Hand superfamily)	Signal transduction mechanisms	CELLULAR PROCESSES AND SIGNALING
YarlipO1F2_238524	238524	tr|Q6CGC2|Q6CGC2_YARLI YALI0A20518p OS=Yarrowia lipolytica (strain CLIB 122 / E 150) OX=284591 GN=YALI0_A20518g PE=4 SV=1	Caltractin; AltName: Full=Centrin	EF-hand domain	Q6CGC2	KOG0028	Ca2+-binding protein (centrin/caltractin), EF-Hand superfamily protein	Cell cycle control, cell division, chromosome partitioning	METABOLISM
YarlipO1F2_237134	237134	tr|Q6CDJ6|Q6CDJ6_YARLI YALI0B23430p OS=Yarrowia lipolytica (strain CLIB 122 / E 150) OX=284591 GN=YALI0_B23430g PE=4 SV=1	Amine oxidase [flavin-containing] A; AltName: Full=Monoamine oxidase type A; Short=MAO-A	Amine oxidase	Q6CDJ6	KOG0029	Amine oxidase	Secondary metabolites biosynthesis, transport and catabolism	METABOLISM
YarlipO1F2_14623	14623	tr|Q6C5Z7|Q6C5Z7_YARLI YALI0E13750p OS=Yarrowia lipolytica (strain CLIB 122 / E 150) OX=284591 GN=YALI0_E13750g PE=4 SV=2	Serine/threonine-protein kinase DCLK2; AltName: Full=CaMK-like CREB regulatory kinase 2; Short=CL2; Short=CLICK-II; Short=CLICK2; AltName: Full=Doublecortin-like and CAM kinase-like 2; AltName: Full=Doublecortin-like kinase 2	Protein kinase domain	Q6C5Z7	KOG0032	Ca2+/calmodulin-dependent protein kinase, EF-Hand protein superfamily	Signal transduction mechanisms	CELLULAR PROCESSES AND SIGNALING
YarlipO1F2_227297	227297	tr|Q6C4D8|Q6C4D8_YARLI YALI0E27632p OS=Yarrowia lipolytica (strain CLIB 122 / E 150) OX=284591 GN=YALI0_E27632g PE=3 SV=1	Calcium/calmodulin-dependent protein kinase type 1G; AltName: Full=CaM kinase I gamma; Short=CaM kinase IG; Short=CaM-KI gamma; Short=CaMKI gamma; Short=CaMKIG; AltName: Full=CaMK-like CREB kinase III; Short=CLICK III	Protein kinase domain	Q6C4D8	KOG0032	Ca2+/calmodulin-dependent protein kinase, EF-Hand protein superfamily	Signal transduction mechanisms	CELLULAR PROCESSES AND SIGNALING
YarlipO1F2_29828	29828	tr|Q6C3Y0|Q6C3Y0_YARLI YALI0E31361p OS=Yarrowia lipolytica (strain CLIB 122 / E 150) OX=284591 GN=YALI0_E31361g PE=3 SV=1	Calcium/calmodulin-dependent protein kinase type 1; AltName: Full=CaM kinase I; Short=CaM-KI; AltName: Full=CaM kinase I alpha; Short=CaMKI-alpha	Protein kinase domain	Q6C3Y0	KOG0032	Ca2+/calmodulin-dependent protein kinase, EF-Hand protein superfamily	Signal transduction mechanisms	CELLULAR PROCESSES AND SIGNALING
YarlipO1F2_238499	238499	sp|Q6CGE6|CANB_YARLI Calcineurin subunit B OS=Yarrowia lipolytica (strain CLIB 122 / E 150) OX=284591 GN=CNB1 PE=3 SV=1	Calcineurin subunit B; AltName: Full=Calcineurin regulatory subunit; AltName: Full=Protein phosphatase 2B regulatory subunit	EF-hand domain pair	Q6CGE6	KOG0034	Ca2+/calmodulin-dependent protein phosphatase (calcineurin subunit B), EF-Hand superfamily protein	Signal transduction mechanisms	CELLULAR PROCESSES AND SIGNALING
YarlipO1F2_226034	226034	tr|Q6C6B6|Q6C6B6_YARLI YALI0E10813p OS=Yarrowia lipolytica (strain CLIB 122 / E 150) OX=284591 GN=YALI0_E10813g PE=3 SV=1	Calcium-binding mitochondrial carrier protein SCaMC-1; AltName: Full=Small calcium-binding mitochondrial carrier protein 1; AltName: Full=Solute carrier family 25 member 24	Mitochondrial substrate/solute carrier	Q6C6B6	KOG0036	Predicted mitochondrial carrier protein	Nucleotide transport and metabolism	METABOLISM
YarlipO1F2_236268	236268	tr|Q6CET6|Q6CET6_YARLI YALI0B13090p OS=Yarrowia lipolytica (strain CLIB 122 / E 150) OX=284591 GN=YALI0_B13090g PE=4 SV=1	Ferric/cupric reductase transmembrane component 1; AltName: Full=Ferric-chelate reductase 1; Flags: Precursor	Ferric reductase transmembrane component-like domain	Q6CET6	KOG0039	Ferric reductase, NADH/NADPH oxidase and related proteins	Inorganic ion transport and metabolism	METABOLISM
YarlipO1F2_236272	236272	tr|Q6CET4|Q6CET4_YARLI YALI0B13134p OS=Yarrowia lipolytica (strain CLIB 122 / E 150) OX=284591 GN=YALI0_B13134g PE=4 SV=1	Ferric/cupric reductase transmembrane component 1; AltName: Full=Ferric-chelate reductase 1; Flags: Precursor	Ferric reductase transmembrane component-like domain	Q6CET4	KOG0039	Ferric reductase, NADH/NADPH oxidase and related proteins	Inorganic ion transport and metabolism	METABOLISM
YarlipO1F2_240894	240894	tr|Q6C208|Q6C208_YARLI YALI0F11825p OS=Yarrowia lipolytica (strain CLIB 122 / E 150) OX=284591 GN=YALI0_F11825g PE=4 SV=1	Ferric/cupric reductase transmembrane component 1; AltName: Full=Ferric-chelate reductase 1; Flags: Precursor	Ferric reductase transmembrane component-like domain	Q6C208	KOG0039	Ferric reductase, NADH/NADPH oxidase and related proteins	Inorganic ion transport and metabolism	METABOLISM
YarlipO1F2_249638	249638	tr|Q6CEQ0|Q6CEQ0_YARLI Glycerol-3-phosphate dehydrogenase OS=Yarrowia lipolytica (strain CLIB 122 / E 150) OX=284591 GN=YALI0_B13970g PE=3 SV=1	Aerobic glycerol-3-phosphate dehydrogenase	FAD dependent oxidoreductase	Q6CEQ0	KOG0042	Glycerol-3-phosphate dehydrogenase	Energy production and conversion	METABOLISM
YarlipO1F2_226368	226368	tr|Q6C5U1|Q6C5U1_YARLI YALI0E15180p OS=Yarrowia lipolytica (strain CLIB 122 / E 150) OX=284591 GN=YALI0_E15180g PE=4 SV=1	Hippocalcin-like protein 1	EF-hand domain	Q6C5U1	KOG0044	Ca2+ sensor (EF-Hand superfamily)	Signal transduction mechanisms	CELLULAR PROCESSES AND SIGNALING
YarlipO1F2_236624	236624	tr|Q6CE89|Q6CE89_YARLI YALI0B17622p OS=Yarrowia lipolytica (strain CLIB 122 / E 150) OX=284591 GN=YALI0_B17622g PE=4 SV=2	Plastin-3; AltName: Full=T-plastin	Calponin homology domain	Q6CE89	KOG0046	Ca2+-binding actin-bundling protein (fimbrin/plastin), EF-Hand protein superfamily	Cytoskeleton	CELLULAR PROCESSES AND SIGNALING
YarlipO1F2_227863	227863	tr|Q6C3H7|Q6C3H7_YARLI Catalase OS=Yarrowia lipolytica (strain CLIB 122 / E 150) OX=284591 GN=YALI0_E34749g PE=3 SV=1	Catalase	Catalase core domain	Q6C3H7	KOG0047	Catalase	Inorganic ion transport and metabolism	METABOLISM
YarlipO1F2_228060	228060	tr|Q6BZT7|Q6BZT7_YARLI Catalase OS=Yarrowia lipolytica (strain CLIB 122 / E 150) OX=284591 GN=YALI0_F30987g PE=3 SV=1	Catalase	Catalase core domain	Q6BZT7	KOG0047	Catalase	Inorganic ion transport and metabolism	METABOLISM
YarlipO1F2_202171	202171	sp|O59949|EF1A_YARLI Elongation factor 1-alpha OS=Yarrowia lipolytica (strain CLIB 122 / E 150) OX=284591 GN=TEF PE=2 SV=2	Elongation factor 1-alpha; Short=EF-1-alpha	Elongation factor, GTP-binding domain	O59949	KOG0052	Translation elongation factor EF-1 alpha/Tu	Translation, ribosomal structure and biogenesis	INFORMATION STORAGE AND PROCESSING
YarlipO1F2_213568	213568	tr|Q6C8S4|Q6C8S4_YARLI YALI0D17402p OS=Yarrowia lipolytica (strain CLIB 122 / E 150) OX=284591 GN=YALI0_D17402g PE=3 SV=1	Cystathionine gamma-synthase; Short=CGS; AltName: Full=O-succinylhomoserine (thiol)-lyase	Cys/Met metabolism, pyridoxal phosphate-dependent enzyme	Q6C8S4	KOG0053	Cystathionine beta-lyases/cystathionine gamma-synthases	Amino acid transport and metabolism	METABOLISM
YarlipO1F2_230715	230715	tr|Q6CAR4|Q6CAR4_YARLI YALI0D00605p OS=Yarrowia lipolytica (strain CLIB 122 / E 150) OX=284591 GN=YALI0_D00605g PE=3 SV=1	Cystathionine beta-lyase; Short=CBL; AltName: Full=Beta-cystathionase; AltName: Full=Cysteine lyase; AltName: Full=Cysteine-S-conjugate beta-lyase	Cys/Met metabolism, pyridoxal phosphate-dependent enzyme	Q6CAR4	KOG0053	Cystathionine beta-lyases/cystathionine gamma-synthases	Amino acid transport and metabolism	METABOLISM
YarlipO1F2_232752	232752	tr|Q6C7U9|Q6C7U9_YARLI YALI0D25168p OS=Yarrowia lipolytica (strain CLIB 122 / E 150) OX=284591 GN=YALI0_D25168g PE=3 SV=1	Sulfhydrylase FUB7; AltName: Full=Fusaric acid biosynthesis protein 7	Cys/Met metabolism, pyridoxal phosphate-dependent enzyme	Q6C7U9	KOG0053	Cystathionine beta-lyases/cystathionine gamma-synthases	Amino acid transport and metabolism	METABOLISM
YarlipO1F2_234961	234961	tr|Q6CB42|Q6CB42_YARLI YALI0C22088p OS=Yarrowia lipolytica (strain CLIB 122 / E 150) OX=284591 GN=YALI0_C22088g PE=3 SV=1	Cystathionine gamma-synthase; Short=CGS; AltName: Full=O-succinylhomoserine (thiol)-lyase	Cys/Met metabolism, pyridoxal phosphate-dependent enzyme	Q6CB42	KOG0053	Cystathionine beta-lyases/cystathionine gamma-synthases	Amino acid transport and metabolism	METABOLISM
YarlipO1F2_54816	54816	tr|Q6C2Q9|Q6C2Q9_YARLI YALI0F05874p OS=Yarrowia lipolytica (strain CLIB 122 / E 150) OX=284591 GN=YALI0_F05874g PE=3 SV=1	Cystathionine gamma-synthase; Short=CGS; AltName: Full=O-succinylhomoserine (thiol)-lyase	Cys/Met metabolism, pyridoxal phosphate-dependent enzyme	Q6C2Q9	KOG0053	Cystathionine beta-lyases/cystathionine gamma-synthases	Amino acid transport and metabolism	METABOLISM
YarlipO1F2_194726	194726	tr|Q6C5X7|Q6C5X7_YARLI YALI0E14234p OS=Yarrowia lipolytica (strain CLIB 122 / E 150) OX=284591 GN=YALI0_E14234g PE=4 SV=1	ABC transporter NFT1; AltName: Full=New full-length MRP-type transporter 1	ABC transporter-like	Q6C5X7	KOG0054	Multidrug resistance-associated protein/mitoxantrone resistance protein, ABC superfamily	Secondary metabolites biosynthesis, transport and catabolism	METABOLISM
YarlipO1F2_227139	227139	tr|Q6C4N2|Q6C4N2_YARLI YALI0E25069p OS=Yarrowia lipolytica (strain CLIB 122 / E 150) OX=284591 GN=YALI0_E25069g PE=4 SV=1	Multidrug resistance-associated protein 1; AltName: Full=ATP-binding cassette sub-family C member 1; AltName: Full=Glutathione-S-conjugate-translocating ATPase ABCC1; AltName: Full=Leukotriene C(4) transporter; Short=LTC4 transporter	ABC transporter-like	Q6C4N2	KOG0054	Multidrug resistance-associated protein/mitoxantrone resistance protein, ABC superfamily	Secondary metabolites biosynthesis, transport and catabolism	METABOLISM
YarlipO1F2_229589	229589	tr|Q6C1Z6|Q6C1Z6_YARLI YALI0F12089p OS=Yarrowia lipolytica (strain CLIB 122 / E 150) OX=284591 GN=YALI0_F12089g PE=4 SV=1	Multidrug resistance-associated protein 1; AltName: Full=ATP-binding cassette sub-family C member 1; AltName: Full=Glutathione-S-conjugate-translocating ATPase ABCC1; AltName: Full=Leukotriene C(4) transporter; Short=LTC4 transporter	ABC transporter-like	Q6C1Z6	KOG0054	Multidrug resistance-associated protein/mitoxantrone resistance protein, ABC superfamily	Secondary metabolites biosynthesis, transport and catabolism	METABOLISM
YarlipO1F2_263483	263483	tr|Q6BZQ2|Q6BZQ2_YARLI YALI0F31845p OS=Yarrowia lipolytica (strain CLIB 122 / E 150) OX=284591 GN=YALI0_F31845g PE=4 SV=1	Multidrug resistance-associated protein 1; AltName: Full=ATP-binding cassette sub-family C member 1; AltName: Full=Glutathione-S-conjugate-translocating ATPase ABCC1; AltName: Full=Leukotriene C(4) transporter; Short=LTC4 transporter	ABC transporter-like	Q6BZQ2	KOG0054	Multidrug resistance-associated protein/mitoxantrone resistance protein, ABC superfamily	Secondary metabolites biosynthesis, transport and catabolism	METABOLISM
YarlipO1F2_228890	228890	tr|Q6C111|Q6C111_YARLI YALI0F20174p OS=Yarrowia lipolytica (strain CLIB 122 / E 150) OX=284591 GN=YALI0_F20174g PE=4 SV=1	ABC multidrug transporter MDR2; AltName: Full=Multidrug resistance protein 2	ABC transporter-like	Q6C111	KOG0055	Multidrug/pheromone exporter, ABC superfamily	Secondary metabolites biosynthesis, transport and catabolism	METABOLISM
YarlipO1F2_236195	236195	tr|Q6CEX3|Q6CEX3_YARLI YALI0B12188p OS=Yarrowia lipolytica (strain CLIB 122 / E 150) OX=284591 GN=YALI0_B12188g PE=4 SV=1	ABC multidrug transporter MDR2; AltName: Full=Multidrug resistance protein 2	ABC transporter-like	Q6CEX3	KOG0055	Multidrug/pheromone exporter, ABC superfamily	Secondary metabolites biosynthesis, transport and catabolism	METABOLISM
YarlipO1F2_225813	225813	sp|Q6C6N0|ATM1_YARLI Iron-sulfur clusters transporter ATM1, mitochondrial OS=Yarrowia lipolytica (strain CLIB 122 / E 150) OX=284591 GN=ATM1 PE=3 SV=1	Iron-sulfur clusters transporter ATM1, mitochondrial; Flags: Precursor	ABC transporter-like	Q6C6N0	KOG0057	Mitochondrial Fe/S cluster exporter, ABC superfamily	Intracellular trafficking, secretion, and vesicular transport	CELLULAR PROCESSES AND SIGNALING
YarlipO1F2_225283	225283	tr|Q6C7H1|Q6C7H1_YARLI YALI0E00880p OS=Yarrowia lipolytica (strain CLIB 122 / E 150) OX=284591 GN=YALI0_E00880g PE=4 SV=1	Mitochondrial potassium channel ATP-binding subunit; AltName: Full=ATP-binding cassette sub-family B member 8, mitochondrial; Short=ABCB8; AltName: Full=Mitochondrial sulfonylurea-receptor; Short=MITOSUR; Flags: Precursor	ABC transporter-like	Q6C7H1	KOG0058	Peptide exporter, ABC superfamily	Intracellular trafficking, secretion, and vesicular transport	CELLULAR PROCESSES AND SIGNALING
YarlipO1F2_235070	235070	tr|Q6C7S1|Q6C7S1_YARLI YALI0D25828p OS=Yarrowia lipolytica (strain CLIB 122 / E 150) OX=284591 GN=YALI0_D25828g PE=4 SV=1	Broad substrate specificity ATP-binding cassette transporter ABCG2; AltName: Full=ATP-binding cassette sub-family G member 2; AltName: Full=Breast cancer resistance protein 1 homolog; AltName: Full=Urate exporter; AltName: CD_antigen=CD338	ABC transporter-like	Q6C7S1	KOG0061	Transporter, ABC superfamily (Breast cancer resistance protein)	Secondary metabolites biosynthesis, transport and catabolism	METABOLISM
YarlipO1F2_225487	225487	tr|Q6C754|Q6C754_YARLI YALI0E03674p OS=Yarrowia lipolytica (strain CLIB 122 / E 150) OX=284591 GN=YALI0_E03674g PE=4 SV=1	ATP-binding cassette sub-family F member 3	ABC transporter-like	Q6C754	KOG0062	ATPase component of ABC transporters with duplicated ATPase domains/Translation elongation factor EF-3b	Amino acid transport and metabolism	METABOLISM
YarlipO1F2_226229	226229	tr|Q6C617|Q6C617_YARLI YALI0E13277p OS=Yarrowia lipolytica (strain CLIB 122 / E 150) OX=284591 GN=YALI0_E13277g PE=3 SV=1	Elongation factor 3; Short=EF-3	ABC transporter-like	Q6C617	KOG0062	ATPase component of ABC transporters with duplicated ATPase domains/Translation elongation factor EF-3b	Amino acid transport and metabolism	METABOLISM
YarlipO1F2_235596	235596	tr|Q6CFS2|Q6CFS2_YARLI YALI0B04334p OS=Yarrowia lipolytica (strain CLIB 122 / E 150) OX=284591 GN=YALI0_B04334g PE=3 SV=1	Elongation factor 3; Short=EF-3	ABC transporter-like	Q6CFS2	KOG0062	ATPase component of ABC transporters with duplicated ATPase domains/Translation elongation factor EF-3b	Amino acid transport and metabolism	METABOLISM
YarlipO1F2_230991	230991	tr|Q6CAB6|Q6CAB6_YARLI YALI0D04246p OS=Yarrowia lipolytica (strain CLIB 122 / E 150) OX=284591 GN=YALI0_D04246g PE=4 SV=1	ATP-binding cassette sub-family D member 1; AltName: Full=Adrenoleukodystrophy protein; Short=ALDP	ABC transporter-like	Q6CAB6	KOG0064	Peroxisomal long-chain acyl-CoA transporter, ABC superfamily	Lipid transport and metabolism	METABOLISM
YarlipO1F2_237636	237636	tr|Q6CHP7|Q6CHP7_YARLI YALI0A06655p OS=Yarrowia lipolytica (strain CLIB 122 / E 150) OX=284591 GN=YALI0_A06655g PE=4 SV=1	ATP-binding cassette sub-family D member 1; AltName: Full=Adrenoleukodystrophy protein; Short=ALDP	ABC transporter-like	Q6CHP7	KOG0064	Peroxisomal long-chain acyl-CoA transporter, ABC superfamily	Lipid transport and metabolism	METABOLISM
YarlipO1F2_204402	204402	tr|Q6CET9|Q6CET9_YARLI YALI0B12980p OS=Yarrowia lipolytica (strain CLIB 122 / E 150) OX=284591 GN=YALI0_B12980g PE=4 SV=1	ABC-type transporter oblD; AltName: Full=Ophiobolin biosynthesis cluster protein D	ABC transporter-like	Q6CET9	KOG0065	Pleiotropic drug resistance proteins (PDR1-15), ABC superfamily	Secondary metabolites biosynthesis, transport and catabolism	METABOLISM
YarlipO1F2_207800	207800	tr|Q6C5V9|Q6C5V9_YARLI YALI0E14729p OS=Yarrowia lipolytica (strain CLIB 122 / E 150) OX=284591 GN=YALI0_E14729g PE=4 SV=2	ABC-type transporter oblD; AltName: Full=Ophiobolin biosynthesis cluster protein D	ABC transporter-like	Q6C5V9	KOG0065	Pleiotropic drug resistance proteins (PDR1-15), ABC superfamily	Secondary metabolites biosynthesis, transport and catabolism	METABOLISM
YarlipO1F2_232803	232803	tr|Q6C7S1|Q6C7S1_YARLI YALI0D25828p OS=Yarrowia lipolytica (strain CLIB 122 / E 150) OX=284591 GN=YALI0_D25828g PE=4 SV=1	ABC transporter G family member 36; Short=OsABCG36; AltName: Full=Pleiotropic drug resistance protein 9; Short=OsPDR9	ABC transporter-like	Q6C7S1	KOG0065	Pleiotropic drug resistance proteins (PDR1-15), ABC superfamily	Secondary metabolites biosynthesis, transport and catabolism	METABOLISM
YarlipO1F2_234840	234840	tr|Q6CBB8|Q6CBB8_YARLI YALI0C20265p OS=Yarrowia lipolytica (strain CLIB 122 / E 150) OX=284591 GN=YALI0_C20265g PE=4 SV=1	ABC-type transporter oblD; AltName: Full=Ophiobolin biosynthesis cluster protein D	ABC transporter-like	Q6CBB8	KOG0065	Pleiotropic drug resistance proteins (PDR1-15), ABC superfamily	Secondary metabolites biosynthesis, transport and catabolism	METABOLISM
YarlipO1F2_235462	235462	tr|Q6CFY4|Q6CFY4_YARLI YALI0B02544p OS=Yarrowia lipolytica (strain CLIB 122 / E 150) OX=284591 GN=YALI0_B02544g PE=4 SV=1	ABC-type transporter oblD; AltName: Full=Ophiobolin biosynthesis cluster protein D	ABC transporter-like	Q6CFY4	KOG0065	Pleiotropic drug resistance proteins (PDR1-15), ABC superfamily	Secondary metabolites biosynthesis, transport and catabolism	METABOLISM
YarlipO1F2_43141	43141	tr|Q6C1A3|Q6C1A3_YARLI YALI0F17996p OS=Yarrowia lipolytica (strain CLIB 122 / E 150) OX=284591 GN=YALI0_F17996g PE=4 SV=1	ABC multidrug transporter MDR1; AltName: Full=Multidrug resistance protein 1	ABC transporter-like	Q6C1A3	KOG0065	Pleiotropic drug resistance proteins (PDR1-15), ABC superfamily	Secondary metabolites biosynthesis, transport and catabolism	METABOLISM
YarlipO1F2_229724	229724	tr|Q6C284|Q6C284_YARLI Phosphoglycerate dehydrogenase OS=Yarrowia lipolytica (strain CLIB 122 / E 150) OX=284591 GN=YALI0_F09966g PE=4 SV=1	D-3-phosphoglycerate dehydrogenase; Short=PGDH; AltName: Full=2-oxoglutarate reductase	D-isomer specific 2-hydroxyacid dehydrogenase, catalytic domain	Q6C284	KOG0068	D-3-phosphoglycerate dehydrogenase, D-isomer-specific 2-hydroxy acid dehydrogenase superfamily	Amino acid transport and metabolism	METABOLISM
YarlipO1F2_194728	194728	tr|Q6C5X6|Q6C5X6_YARLI Formate dehydrogenase OS=Yarrowia lipolytica (strain CLIB 122 / E 150) OX=284591 GN=YALI0_E14256g PE=3 SV=1	Formate dehydrogenase; Short=FDH; AltName: Full=NAD-dependent formate dehydrogenase	D-isomer specific 2-hydroxyacid dehydrogenase, catalytic domain	Q6C5X6	KOG0069	Glyoxylate/hydroxypyruvate reductase (D-isomer-specific 2-hydroxy acid dehydrogenase superfamily)	Energy production and conversion	METABOLISM
YarlipO1F2_21702	21702	tr|Q6C5A6|Q6C5A6_YARLI YALI0E19657p OS=Yarrowia lipolytica (strain CLIB 122 / E 150) OX=284591 GN=YALI0_E19657g PE=3 SV=1	Glyoxylate/hydroxypyruvate reductase B	D-isomer specific 2-hydroxyacid dehydrogenase, catalytic domain	Q6C5A6	KOG0069	Glyoxylate/hydroxypyruvate reductase (D-isomer-specific 2-hydroxy acid dehydrogenase superfamily)	Energy production and conversion	METABOLISM
YarlipO1F2_232761	232761	tr|Q6C7U5|Q6C7U5_YARLI YALI0D25256p OS=Yarrowia lipolytica (strain CLIB 122 / E 150) OX=284591 GN=YALI0_D25256g PE=3 SV=1	Glyoxylate/hydroxypyruvate reductase B	D-isomer specific 2-hydroxyacid dehydrogenase, catalytic domain	Q6C7U5	KOG0069	Glyoxylate/hydroxypyruvate reductase (D-isomer-specific 2-hydroxy acid dehydrogenase superfamily)	Energy production and conversion	METABOLISM
YarlipO1F2_236983	236983	tr|Q6CDS0|Q6CDS0_YARLI YALI0B21670p OS=Yarrowia lipolytica (strain CLIB 122 / E 150) OX=284591 GN=YALI0_B21670g PE=3 SV=1	Glyoxylate/hydroxypyruvate reductase B	D-isomer specific 2-hydroxyacid dehydrogenase, catalytic domain	Q6CDS0	KOG0069	Glyoxylate/hydroxypyruvate reductase (D-isomer-specific 2-hydroxy acid dehydrogenase superfamily)	Energy production and conversion	METABOLISM
YarlipO1F2_237074	237074	tr|Q6CDN8|Q6CDN8_YARLI Formate dehydrogenase OS=Yarrowia lipolytica (strain CLIB 122 / E 150) OX=284591 GN=YALI0_B22506g PE=3 SV=1	Formate dehydrogenase; Short=FDH; AltName: Full=NAD-dependent formate dehydrogenase	D-isomer specific 2-hydroxyacid dehydrogenase, catalytic domain	Q6CDN8	KOG0069	Glyoxylate/hydroxypyruvate reductase (D-isomer-specific 2-hydroxy acid dehydrogenase superfamily)	Energy production and conversion	METABOLISM
YarlipO1F2_59427	59427	tr|Q6C369|Q6C369_YARLI YALI0F02167p OS=Yarrowia lipolytica (strain CLIB 122 / E 150) OX=284591 GN=YALI0_F02167g PE=3 SV=1	ADP-ribosylation factor 1	Small GTPase superfamily, ARF/SAR type	Q6C369	KOG0070	GTP-binding ADP-ribosylation factor Arf1	Intracellular trafficking, secretion, and vesicular transport	CELLULAR PROCESSES AND SIGNALING
YarlipO1F2_287938	287938	tr|Q6CBX8|Q6CBX8_YARLI YALI0C14586p OS=Yarrowia lipolytica (strain CLIB 122 / E 150) OX=284591 GN=YALI0_C14586g PE=3 SV=2	ADP-ribosylation factor 6	Small GTPase superfamily, ARF/SAR type	Q6CBX8	KOG0071	GTP-binding ADP-ribosylation factor Arf6 (dArf3)	Intracellular trafficking, secretion, and vesicular transport	CELLULAR PROCESSES AND SIGNALING
YarlipO1F2_228057	228057	tr|Q6BZT6|Q6BZT6_YARLI YALI0F31009p OS=Yarrowia lipolytica (strain CLIB 122 / E 150) OX=284591 GN=YALI0_F31009g PE=3 SV=2	ADP-ribosylation factor 1	Small GTPase superfamily, ARF/SAR type	Q6BZT6	KOG0072	GTP-binding ADP-ribosylation factor-like protein ARL1	Intracellular trafficking, secretion, and vesicular transport	CELLULAR PROCESSES AND SIGNALING
YarlipO1F2_113007	113007	sp|Q6CB54|SAR1_YARLI Small COPII coat GTPase SAR1 OS=Yarrowia lipolytica (strain CLIB 122 / E 150) OX=284591 GN=SAR1 PE=3 SV=1	Small COPII coat GTPase SAR1	Small GTPase superfamily, ARF/SAR type	Q6CB54	KOG0077	Vesicle coat complex COPII, GTPase subunit SAR1	Intracellular trafficking, secretion, and vesicular transport	CELLULAR PROCESSES AND SIGNALING
YarlipO1F2_182627	182627	sp|P41924|RYL1_YARLI Ras-like GTP-binding protein RYL1 OS=Yarrowia lipolytica (strain CLIB 122 / E 150) OX=284591 GN=RYL1 PE=3 SV=1	Ras-related protein Rab-8B; Flags: Precursor	Small GTPase superfamily	P41924	KOG0078	GTP-binding protein SEC4, small G protein superfamily, and related Ras family GTP-binding proteins	Signal transduction mechanisms	CELLULAR PROCESSES AND SIGNALING
YarlipO1F2_225688	225688	sp|Q6C6U1|TIM10_YARLI Mitochondrial import inner membrane translocase subunit TIM10 OS=Yarrowia lipolytica (strain CLIB 122 / E 150) OX=284591 GN=TIM10 PE=3 SV=1	Mitochondrial import inner membrane translocase subunit TIM10	Tim10/DDP family zinc finger	Q6C6U1	KOG0082	G-protein alpha subunit (small G protein superfamily)	Cell cycle control, cell division, chromosome partitioning	METABOLISM
YarlipO1F2_237822	237822	tr|Q6CHF1|Q6CHF1_YARLI YALI0A09592p OS=Yarrowia lipolytica (strain CLIB 122 / E 150) OX=284591 GN=YALI0_A09592g PE=4 SV=1	Guanine nucleotide-binding protein subunit alpha	Guanine nucleotide binding protein (G-protein), alpha subunit	Q6CHF1	KOG0082	G-protein alpha subunit (small G protein superfamily)	Cell cycle control, cell division, chromosome partitioning	METABOLISM
YarlipO1F2_231350	231350	tr|Q6C9V1|Q6C9V1_YARLI YALI0D08162p OS=Yarrowia lipolytica (strain CLIB 122 / E 150) OX=284591 GN=YALI0_D08162g PE=4 SV=1	Ras-related protein Rab-1B	Small GTPase superfamily	Q6C9V1	KOG0084	GTPase Rab1/YPT1, small G protein superfamily, and related GTP-binding proteins	Signal transduction mechanisms	CELLULAR PROCESSES AND SIGNALING
YarlipO1F2_75315	75315	tr|Q6C932|Q6C932_YARLI YALI0D14630p OS=Yarrowia lipolytica (strain CLIB 122 / E 150) OX=284591 GN=YALI0_D14630g PE=4 SV=2	Ras-related protein Rab-11A; Flags: Precursor	Small GTPase superfamily	Q6C932	KOG0087	GTPase Rab11/YPT3, small G protein superfamily	Intracellular trafficking, secretion, and vesicular transport	CELLULAR PROCESSES AND SIGNALING
YarlipO1F2_236187	236187	tr|Q6CEX7|Q6CEX7_YARLI YALI0B12078p OS=Yarrowia lipolytica (strain CLIB 122 / E 150) OX=284591 GN=YALI0_B12078g PE=4 SV=1	Bifunctional protein FolD; Includes: Methylenetetrahydrofolate dehydrogenase; Includes: Methenyltetrahydrofolate cyclohydrolase	Tetrahydrofolate dehydrogenase/cyclohydrolase, catalytic domain	Q6CEX7	KOG0089	Methylenetetrahydrofolate dehydrogenase/methylenetetrahydrofolate cyclohydrolase	Coenzyme transport and metabolism	METABOLISM
YarlipO1F2_78524	78524	tr|Q6C8Q0|Q6C8Q0_YARLI Signal recognition particle receptor subunit beta OS=Yarrowia lipolytica (strain CLIB 122 / E 150) OX=284591 GN=YALI0_D17952g PE=3 SV=1	Signal recognition particle receptor subunit beta; Short=SR-beta	Signal recognition particle receptor, beta subunit	Q6C8Q0	KOG0090	Signal recognition particle receptor, beta subunit (small G protein superfamily)	Intracellular trafficking, secretion, and vesicular transport	CELLULAR PROCESSES AND SIGNALING
YarlipO1F2_140598	140598	sp|P41925|RYL2_YARLI Ras-like GTP-binding protein RYL2 OS=Yarrowia lipolytica (strain CLIB 122 / E 150) OX=284591 GN=RYL2 PE=3 SV=2	Ras-related protein Rab-5A	Small GTPase superfamily	P41925	KOG0092	GTPase Rab5/YPT51 and related small G protein superfamily GTPases	Intracellular trafficking, secretion, and vesicular transport	CELLULAR PROCESSES AND SIGNALING
YarlipO1F2_35467	35467	tr|Q6C077|Q6C077_YARLI YALI0F27181p OS=Yarrowia lipolytica (strain CLIB 122 / E 150) OX=284591 GN=YALI0_F27181g PE=4 SV=1	Ras-related protein Rab-5A	Small GTPase superfamily	Q6C077	KOG0092	GTPase Rab5/YPT51 and related small G protein superfamily GTPases	Intracellular trafficking, secretion, and vesicular transport	CELLULAR PROCESSES AND SIGNALING
YarlipO1F2_68090	68090	tr|Q6C9Z5|Q6C9Z5_YARLI YALI0D07128p OS=Yarrowia lipolytica (strain CLIB 122 / E 150) OX=284591 GN=YALI0_D07128g PE=4 SV=1	Ras-related protein Rab-5A	Small GTPase superfamily	Q6C9Z5	KOG0092	GTPase Rab5/YPT51 and related small G protein superfamily GTPases	Intracellular trafficking, secretion, and vesicular transport	CELLULAR PROCESSES AND SIGNALING
YarlipO1F2_249924	249924	tr|Q6CDQ3|Q6CDQ3_YARLI YALI0B22154p OS=Yarrowia lipolytica (strain CLIB 122 / E 150) OX=284591 GN=YALI0_B22154g PE=4 SV=1	Ras-related protein Rab-6A; Short=Rab-6	Small GTPase superfamily	Q6CDQ3	KOG0094	GTPase Rab6/YPT6/Ryh1, small G protein superfamily	Intracellular trafficking, secretion, and vesicular transport	CELLULAR PROCESSES AND SIGNALING
YarlipO1F2_230140	230140	sp|Q8TFK3|GSP1_YARLI GTP-binding nuclear protein GSP1/Ran OS=Yarrowia lipolytica (strain CLIB 122 / E 150) OX=284591 GN=GSP1 PE=3 SV=1	GTP-binding nuclear protein Ran; AltName: Full=GTPase Ran; AltName: Full=Ras-like protein TC4; AltName: Full=Ras-related nuclear protein	Small GTPase superfamily	Q8TFK3	KOG0096	GTPase Ran/TC4/GSP1 (nuclear protein transport pathway), small G protein superfamily	Intracellular trafficking, secretion, and vesicular transport	CELLULAR PROCESSES AND SIGNALING
YarlipO1F2_236215	236215	tr|Q6CEW0|Q6CEW0_YARLI YALI0B12474p OS=Yarrowia lipolytica (strain CLIB 122 / E 150) OX=284591 GN=YALI0_B12474g PE=3 SV=1	Heat shock 70 kDa protein 1B; AltName: Full=Heat shock 70 kDa protein 2; Short=HSP70.2	Heat shock protein 70 family	Q6CEW0	KOG0101	Molecular chaperones HSP70/HSC70, HSP70 superfamily	Posttranslational modification, protein turnover, chaperones	CELLULAR PROCESSES AND SIGNALING
YarlipO1F2_239196	239196	tr|Q6C618|Q6C618_YARLI YALI0E13255p OS=Yarrowia lipolytica (strain CLIB 122 / E 150) OX=284591 GN=YALI0_E13255g PE=4 SV=1	Heat shock protein homolog SSE1	Heat shock protein 70 family	Q6C618	KOG0103	Molecular chaperones HSP105/HSP110/SSE1, HSP70 superfamily	Posttranslational modification, protein turnover, chaperones	CELLULAR PROCESSES AND SIGNALING
YarlipO1F2_235943	235943	tr|Q6CFA8|Q6CFA8_YARLI YALI0B08778p OS=Yarrowia lipolytica (strain CLIB 122 / E 150) OX=284591 GN=YALI0_B08778g PE=4 SV=1	Hypoxia up-regulated protein 1; Flags: Precursor	Heat shock protein 70 family	Q6CFA8	KOG0104	Molecular chaperones GRP170/SIL1, HSP70 superfamily	Posttranslational modification, protein turnover, chaperones	CELLULAR PROCESSES AND SIGNALING
YarlipO1F2_183772	183772	tr|Q6C2C8|Q6C2C8_YARLI YALI0F08943p OS=Yarrowia lipolytica (strain CLIB 122 / E 150) OX=284591 GN=YALI0_F08943g PE=4 SV=1	Cleavage stimulation factor subunit 2; AltName: Full=CF-1 64 kDa subunit; AltName: Full=Cleavage stimulation factor 64 kDa subunit; Short=CSTF 64 kDa subunit; Short=CstF-64	RNA recognition motif domain	Q6C2C8	KOG0108	mRNA cleavage and polyadenylation factor I complex, subunit RNA15	RNA processing and modification	INFORMATION STORAGE AND PROCESSING
YarlipO1F2_225899	225899	tr|Q6C6I9|Q6C6I9_YARLI YALI0E09174p OS=Yarrowia lipolytica (strain CLIB 122 / E 150) OX=284591 GN=YALI0_E09174g PE=4 SV=1	Cleavage stimulation factor subunit 2; AltName: Full=CF-1 64 kDa subunit; AltName: Full=Cleavage stimulation factor 64 kDa subunit; Short=CSTF 64 kDa subunit; Short=CstF-64	RNA recognition motif domain	Q6C6I9	KOG0108	mRNA cleavage and polyadenylation factor I complex, subunit RNA15	RNA processing and modification	INFORMATION STORAGE AND PROCESSING
YarlipO1F2_280412	280412	tr|Q6C3D4|Q6C3D4_YARLI YALI0F00638p OS=Yarrowia lipolytica (strain CLIB 122 / E 150) OX=284591 GN=YALI0_F00638g PE=4 SV=1	Nuclear transport factor 2; Short=NTF-2	Nuclear transport factor 2	Q6C3D4	KOG0116	RasGAP SH3 binding protein rasputin, contains NTF2 and RRM domains	Signal transduction mechanisms	CELLULAR PROCESSES AND SIGNALING
YarlipO1F2_226283	226283	tr|Q6C5Y5|Q6C5Y5_YARLI YALI0E14058p OS=Yarrowia lipolytica (strain CLIB 122 / E 150) OX=284591 GN=YALI0_E14058g PE=4 SV=2	Heterogeneous nuclear ribonucleoprotein M; Short=hnRNP M	RNA recognition motif domain	Q6C5Y5	KOG0118	FOG: RRM domain	General function prediction only	POORLY CHARACTERIZED
YarlipO1F2_226643	226643	tr|Q6C5E0|Q6C5E0_YARLI YALI0E18854p OS=Yarrowia lipolytica (strain CLIB 122 / E 150) OX=284591 GN=YALI0_E18854g PE=4 SV=1	La-related protein 7; AltName: Full=La ribonucleoprotein domain family member 7	RNA-binding protein Lupus La	Q6C5E0	KOG0118	FOG: RRM domain	General function prediction only	POORLY CHARACTERIZED
YarlipO1F2_227547	227547	tr|Q6C403|Q6C403_YARLI YALI0E30877p OS=Yarrowia lipolytica (strain CLIB 122 / E 150) OX=284591 GN=YALI0_E30877g PE=4 SV=1	Polyadenylate-binding protein 2; Short=PABP-2; Short=Poly(A)-binding protein 2; AltName: Full=Poly(A)-binding protein II; Short=PABII	RNA recognition motif domain	Q6C403	KOG0118	FOG: RRM domain	General function prediction only	POORLY CHARACTERIZED
YarlipO1F2_246490	246490	tr|Q6C0H2|Q6C0H2_YARLI YALI0F24717p OS=Yarrowia lipolytica (strain CLIB 122 / E 150) OX=284591 GN=YALI0_F24717g PE=4 SV=1	Regulator of rDNA transcription protein 5	\N	Q6C0H2	KOG0118	FOG: RRM domain	General function prediction only	POORLY CHARACTERIZED
YarlipO1F2_250073	250073	tr|Q6CHZ9|Q6CHZ9_YARLI YALI0A02981p OS=Yarrowia lipolytica (strain CLIB 122 / E 150) OX=284591 GN=YALI0_A02981g PE=4 SV=1	Heterogeneous nuclear ribonucleoprotein D0; Short=hnRNP D0; AltName: Full=AU-rich element RNA-binding protein 1	RNA recognition motif domain	Q6CHZ9	KOG0118	FOG: RRM domain	General function prediction only	POORLY CHARACTERIZED
YarlipO1F2_47464	47464	tr|Q6C1Y4|Q6C1Y4_YARLI YALI0F12375p OS=Yarrowia lipolytica (strain CLIB 122 / E 150) OX=284591 GN=YALI0_F12375g PE=4 SV=1	U1 small nuclear ribonucleoprotein A; Short=U1 snRNP A; Short=U1-A; Short=U1A	RNA recognition motif domain	Q6C1Y4	KOG0118	FOG: RRM domain	General function prediction only	POORLY CHARACTERIZED
YarlipO1F2_54826	54826	sp|Q6C2Q7|NOP12_YARLI Nucleolar protein 12 OS=Yarrowia lipolytica (strain CLIB 122 / E 150) OX=284591 GN=NOP12 PE=3 SV=1	Nucleolar protein 12	RNA recognition motif domain	Q6C2Q7	KOG0118	FOG: RRM domain	General function prediction only	POORLY CHARACTERIZED
YarlipO1F2_28706	28706	tr|Q6C468|Q6C468_YARLI Nuclear cap-binding protein subunit 2 OS=Yarrowia lipolytica (strain CLIB 122 / E 150) OX=284591 GN=YALI0_E29293g PE=3 SV=2	Nuclear cap-binding protein subunit 2; AltName: Full=20 kDa nuclear cap-binding protein; AltName: Full=NCBP 20 kDa subunit; Short=CBP20	RNA recognition motif domain	Q6C468	KOG0121	Nuclear cap-binding protein complex, subunit CBP20 (RRM superfamily)	RNA processing and modification	INFORMATION STORAGE AND PROCESSING
YarlipO1F2_225505	225505	sp|Q6C747|EIF3G_YARLI Eukaryotic translation initiation factor 3 subunit G OS=Yarrowia lipolytica (strain CLIB 122 / E 150) OX=284591 GN=TIF35 PE=3 SV=1	Eukaryotic translation initiation factor 3 subunit G; Short=eIF3g; AltName: Full=Eukaryotic translation initiation factor 3 RNA-binding subunit; Short=eIF-3 RNA-binding subunit; AltName: Full=Translation initiation factor eIF3 p33 subunit homolog; Short=eIF3 p33 homolog	RNA recognition motif domain	Q6C747	KOG0122	Translation initiation factor 3, subunit g (eIF-3g)	Translation, ribosomal structure and biogenesis	INFORMATION STORAGE AND PROCESSING
YarlipO1F2_233122	233122	sp|Q6CDH3|PABP_YARLI Polyadenylate-binding protein, cytoplasmic and nuclear OS=Yarrowia lipolytica (strain CLIB 122 / E 150) OX=284591 GN=PAB1 PE=3 SV=1	Polyadenylate-binding protein, cytoplasmic and nuclear; Short=PABP; Short=Poly(A)-binding protein; AltName: Full=Polyadenylate tail-binding protein	RNA recognition motif domain	Q6CDH3	KOG0123	Polyadenylate-binding protein (RRM superfamily)	RNA processing and modification	INFORMATION STORAGE AND PROCESSING
YarlipO1F2_249192	249192	tr|Q6CG61|Q6CG61_YARLI Polyadenylate-binding protein, cytoplasmic and nuclear OS=Yarrowia lipolytica (strain CLIB 122 / E 150) OX=284591 GN=YALI0_B00616g PE=3 SV=1	Polyadenylate-binding protein, cytoplasmic and nuclear; Short=PABP; Short=Poly(A)-binding protein; AltName: Full=Polyadenylate tail-binding protein	RNA recognition motif domain	Q6CG61	KOG0123	Polyadenylate-binding protein (RRM superfamily)	RNA processing and modification	INFORMATION STORAGE AND PROCESSING
YarlipO1F2_140240	140240	tr|Q6CHY5|Q6CHY5_YARLI YALI0A03509p OS=Yarrowia lipolytica (strain CLIB 122 / E 150) OX=284591 GN=YALI0_A03509g PE=4 SV=1	RNA-binding protein 28; AltName: Full=RNA-binding motif protein 28	RNA recognition motif domain	Q6CHY5	KOG0127	Nucleolar protein fibrillarin NOP77 (RRM superfamily)	RNA processing and modification	INFORMATION STORAGE AND PROCESSING
YarlipO1F2_227113	227113	tr|Q6C4P1|Q6C4P1_YARLI YALI0E24849p OS=Yarrowia lipolytica (strain CLIB 122 / E 150) OX=284591 GN=YALI0_E24849g PE=4 SV=1	Rpb7-binding protein seb1	RNA recognition motif domain	Q6C4P1	KOG0132	RNA polymerase II C-terminal domain-binding protein RA4, contains RPR and RRM domains	RNA processing and modification	INFORMATION STORAGE AND PROCESSING
YarlipO1F2_227290	227290	tr|Q6C4E1|Q6C4E1_YARLI YALI0E27511p OS=Yarrowia lipolytica (strain CLIB 122 / E 150) OX=284591 GN=YALI0_E27511g PE=4 SV=1	NADPH dehydrogenase 2; AltName: Full=Old yellow enzyme 2	NADH:flavin oxidoreductase/NADH oxidase, N-terminal	Q6C4E1	KOG0134	NADH:flavin oxidoreductase/12-oxophytodienoate reductase	Energy production and conversion	METABOLISM
YarlipO1F2_228622	228622	tr|Q6C0L5|Q6C0L5_YARLI YALI0F23661p OS=Yarrowia lipolytica (strain CLIB 122 / E 150) OX=284591 GN=YALI0_F23661g PE=4 SV=1	NADPH dehydrogenase 3; AltName: Full=Old yellow enzyme 3	NADH:flavin oxidoreductase/NADH oxidase, N-terminal	Q6C0L5	KOG0134	NADH:flavin oxidoreductase/12-oxophytodienoate reductase	Energy production and conversion	METABOLISM
YarlipO1F2_232014	232014	tr|Q6C8X0|Q6C8X0_YARLI YALI0D16247p OS=Yarrowia lipolytica (strain CLIB 122 / E 150) OX=284591 GN=YALI0_D16247g PE=4 SV=1	Probable inactive dehydrogenase easA; AltName: Full=Ergot alkaloid biosynthesis protein A	NADH:flavin oxidoreductase/NADH oxidase, N-terminal	Q6C8X0	KOG0134	NADH:flavin oxidoreductase/12-oxophytodienoate reductase	Energy production and conversion	METABOLISM
YarlipO1F2_235763	235763	tr|Q6CFJ5|Q6CFJ5_YARLI YALI0B06413p OS=Yarrowia lipolytica (strain CLIB 122 / E 150) OX=284591 GN=YALI0_B06413g PE=4 SV=2	Probable inactive dehydrogenase easA; AltName: Full=Ergot alkaloid biosynthesis protein A	NADH:flavin oxidoreductase/NADH oxidase, N-terminal	Q6CFJ5	KOG0134	NADH:flavin oxidoreductase/12-oxophytodienoate reductase	Energy production and conversion	METABOLISM
YarlipO1F2_207203	207203	tr|Q6C6T0|Q6C6T0_YARLI Acyl-coenzyme A oxidase OS=Yarrowia lipolytica (strain CLIB 122 / E 150) OX=284591 GN=YALI0_E06567g PE=3 SV=1	Acyl-coenzyme A oxidase; Short=Acyl-CoA oxidase	Acyl-CoA dehydrogenase/oxidase C-terminal	Q6C6T0	KOG0136	Acyl-CoA oxidase	Lipid transport and metabolism	METABOLISM
YarlipO1F2_216264	216264	tr|F2Z630|F2Z630_YARLI Acyl-coenzyme A oxidase OS=Yarrowia lipolytica (strain CLIB 122 / E 150) OX=284591 GN=YALI0_C23859g PE=3 SV=1	Acyl-coenzyme A oxidase; Short=Acyl-CoA oxidase	Acyl-CoA dehydrogenase/oxidase C-terminal	F2Z630	KOG0136	Acyl-CoA oxidase	Lipid transport and metabolism	METABOLISM
YarlipO1F2_227300	227300	tr|F2Z627|F2Z627_YARLI Acyl-coenzyme A oxidase OS=Yarrowia lipolytica (strain CLIB 122 / E 150) OX=284591 GN=YALI0_E27654g PE=3 SV=1	Acyl-coenzyme A oxidase; Short=Acyl-CoA oxidase	Acyl-CoA dehydrogenase/oxidase C-terminal	F2Z627	KOG0136	Acyl-CoA oxidase	Lipid transport and metabolism	METABOLISM
YarlipO1F2_227730	227730	sp|O74934|ACOX1_YARLI Acyl-coenzyme A oxidase 1 OS=Yarrowia lipolytica (strain CLIB 122 / E 150) OX=284591 GN=POX1 PE=1 SV=1	Acyl-coenzyme A oxidase; Short=Acyl-CoA oxidase	Acyl-CoA dehydrogenase/oxidase C-terminal	O74934	KOG0136	Acyl-CoA oxidase	Lipid transport and metabolism	METABOLISM
YarlipO1F2_229671	229671	sp|O74935|ACOX2_YARLI Acyl-coenzyme A oxidase 2 OS=Yarrowia lipolytica (strain CLIB 122 / E 150) OX=284591 GN=POX2 PE=1 SV=1	Acyl-coenzyme A oxidase; Short=Acyl-CoA oxidase	Acyl-CoA dehydrogenase/oxidase C-terminal	O74935	KOG0136	Acyl-CoA oxidase	Lipid transport and metabolism	METABOLISM
YarlipO1F2_232715	232715	sp|O74936|ACOX3_YARLI Acyl-coenzyme A oxidase 3 OS=Yarrowia lipolytica (strain CLIB 122 / E 150) OX=284591 GN=POX3 PE=1 SV=1	Acyl-coenzyme A oxidase; Short=Acyl-CoA oxidase	Acyl-CoA dehydrogenase/oxidase C-terminal	O74936	KOG0136	Acyl-CoA oxidase	Lipid transport and metabolism	METABOLISM
YarlipO1F2_235653	235653	tr|Q6CFQ1|Q6CFQ1_YARLI YALI0B04906p OS=Yarrowia lipolytica (strain CLIB 122 / E 150) OX=284591 GN=YALI0_B04906g PE=4 SV=1	Short/branched chain specific acyl-CoA dehydrogenase, mitochondrial; Short=SBCAD; AltName: Full=2-methyl branched chain acyl-CoA dehydrogenase; Short=2-MEBCAD; AltName: Full=2-methylbutyryl-coenzyme A dehydrogenase; Short=2-methylbutyryl-CoA dehydrogenase; Flags: Precursor	Acyl-CoA dehydrogenase/oxidase C-terminal	Q6CFQ1	KOG0137	Very-long-chain acyl-CoA dehydrogenase	Lipid transport and metabolism	METABOLISM
YarlipO1F2_228616	228616	tr|Q6C0L1|Q6C0L1_YARLI YALI0F23749p OS=Yarrowia lipolytica (strain CLIB 122 / E 150) OX=284591 GN=YALI0_F23749g PE=3 SV=1	Glutaryl-CoA dehydrogenase, mitochondrial; Short=GCD; Flags: Precursor	Acyl-CoA dehydrogenase/oxidase C-terminal	Q6C0L1	KOG0138	Glutaryl-CoA dehydrogenase	Amino acid transport and metabolism	METABOLISM
YarlipO1F2_76353	76353	tr|Q6C8Y9|Q6C8Y9_YARLI YALI0D15708p OS=Yarrowia lipolytica (strain CLIB 122 / E 150) OX=284591 GN=YALI0_D15708g PE=3 SV=1	Short-chain specific acyl-CoA dehydrogenase, mitochondrial; Short=SCAD; AltName: Full=Butyryl-CoA dehydrogenase; Flags: Precursor	Acyl-CoA dehydrogenase/oxidase C-terminal	Q6C8Y9	KOG0139	Short-chain acyl-CoA dehydrogenase	Lipid transport and metabolism	METABOLISM
YarlipO1F2_226171	226171	tr|Q6C643|Q6C643_YARLI YALI0E12573p OS=Yarrowia lipolytica (strain CLIB 122 / E 150) OX=284591 GN=YALI0_E12573g PE=3 SV=1	Short-chain specific acyl-CoA dehydrogenase, mitochondrial; Short=SCAD; AltName: Full=Butyryl-CoA dehydrogenase; Flags: Precursor	Acyl-CoA dehydrogenase/oxidase C-terminal	Q6C643	KOG0141	Isovaleryl-CoA dehydrogenase	Amino acid transport and metabolism	METABOLISM
YarlipO1F2_234621	234621	tr|Q6CBP3|Q6CBP3_YARLI YALI0C16797p OS=Yarrowia lipolytica (strain CLIB 122 / E 150) OX=284591 GN=YALI0_C16797g PE=3 SV=2	Long-chain specific acyl-CoA dehydrogenase, mitochondrial; Short=LCAD; Flags: Precursor	Cytochrome b5-like heme/steroid binding domain	Q6CBP3	KOG0141	Isovaleryl-CoA dehydrogenase	Amino acid transport and metabolism	METABOLISM
YarlipO1F2_57112	57112	tr|Q6C2Y8|Q6C2Y8_YARLI Isopentenyl-diphosphate Delta-isomerase OS=Yarrowia lipolytica (strain CLIB 122 / E 150) OX=284591 GN=YALI0_F04015g PE=3 SV=1	Isopentenyl-diphosphate Delta-isomerase 1; AltName: Full=Isopentenyl pyrophosphate isomerase 1; Short=IPP isomerase 1; Short=IPPI1	NUDIX hydrolase domain	Q6C2Y8	KOG0142	Isopentenyl pyrophosphate:dimethylallyl pyrophosphate isomerase	Secondary metabolites biosynthesis, transport and catabolism	METABOLISM
YarlipO1F2_225519	225519	tr|Q6C736|Q6C736_YARLI YALI0E04070p OS=Yarrowia lipolytica (strain CLIB 122 / E 150) OX=284591 GN=YALI0_E04070g PE=3 SV=1	UPF0676 protein C1494.01	Oxoglutarate/iron-dependent dioxygenase	Q6C736	KOG0143	Iron/ascorbate family oxidoreductases	Secondary metabolites biosynthesis, transport and catabolism	METABOLISM
YarlipO1F2_117903	117903	tr|F2Z623|F2Z623_YARLI YALI0B01848p OS=Yarrowia lipolytica (strain CLIB 122 / E 150) OX=284591 GN=YALI0_B01848g PE=3 SV=1	Cytochrome P450 52A12; AltName: Full=Alkane hydroxylase 1; AltName: Full=Alkane-inducible p450alk 1; AltName: Full=DH-ALK2	Cytochrome P450	F2Z623	KOG0157	Cytochrome P450 CYP4/CYP19/CYP26 subfamilies	Lipid transport and metabolism	METABOLISM
YarlipO1F2_147484	147484	tr|F2Z6A4|F2Z6A4_YARLI YALI0A15488p OS=Yarrowia lipolytica (strain CLIB 122 / E 150) OX=284591 GN=YALI0_A15488g PE=3 SV=1	Cytochrome P450 52A12; AltName: Full=Alkane hydroxylase 1; AltName: Full=Alkane-inducible p450alk 1; AltName: Full=DH-ALK2	Cytochrome P450	F2Z6A4	KOG0157	Cytochrome P450 CYP4/CYP19/CYP26 subfamilies	Lipid transport and metabolism	METABOLISM
YarlipO1F2_226999	226999	tr|F2Z6D5|F2Z6D5_YARLI YALI0E23474p OS=Yarrowia lipolytica (strain CLIB 122 / E 150) OX=284591 GN=YALI0_E23474g PE=3 SV=1	Cytochrome P450 52A12; AltName: Full=Alkane hydroxylase 1; AltName: Full=Alkane-inducible p450alk 1; AltName: Full=DH-ALK2	Cytochrome P450	F2Z6D5	KOG0157	Cytochrome P450 CYP4/CYP19/CYP26 subfamilies	Lipid transport and metabolism	METABOLISM
YarlipO1F2_227188	227188	tr|Q6C4K6|Q6C4K6_YARLI YALI0E25982p OS=Yarrowia lipolytica (strain CLIB 122 / E 150) OX=284591 GN=YALI0_E25982g PE=3 SV=1	Cytochrome P450 52A3-A; Short=CYP52A3-A; AltName: Full=Alkane-inducible P450-ALK1-A; AltName: Full=CYPLIIA3; AltName: Full=Cytochrome P-450ALK; AltName: Full=Cytochrome P450-CM1	Cytochrome P450	Q6C4K6	KOG0157	Cytochrome P450 CYP4/CYP19/CYP26 subfamilies	Lipid transport and metabolism	METABOLISM
YarlipO1F2_230457	230457	tr|F2Z6J3|F2Z6J3_YARLI YALI0F01320p OS=Yarrowia lipolytica (strain CLIB 122 / E 150) OX=284591 GN=YALI0_F01320g PE=3 SV=1	Cytochrome P450 52A13; AltName: Full=Alkane hydroxylase 2; AltName: Full=Alkane-inducible p450alk 2; AltName: Full=DH-ALK2	Cytochrome P450	F2Z6J3	KOG0157	Cytochrome P450 CYP4/CYP19/CYP26 subfamilies	Lipid transport and metabolism	METABOLISM
YarlipO1F2_235753	235753	tr|Q6CFK2|Q6CFK2_YARLI YALI0B06248p OS=Yarrowia lipolytica (strain CLIB 122 / E 150) OX=284591 GN=YALI0_B06248g PE=3 SV=1	Cytochrome P450 52A13; AltName: Full=Alkane hydroxylase 2; AltName: Full=Alkane-inducible p450alk 2; AltName: Full=DH-ALK2	Cytochrome P450	Q6CFK2	KOG0157	Cytochrome P450 CYP4/CYP19/CYP26 subfamilies	Lipid transport and metabolism	METABOLISM
YarlipO1F2_236319	236319	tr|F2Z6H3|F2Z6H3_YARLI YALI0B13816p OS=Yarrowia lipolytica (strain CLIB 122 / E 150) OX=284591 GN=YALI0_B13816g PE=3 SV=1	Cytochrome P450 52A12; AltName: Full=Alkane hydroxylase 1; AltName: Full=Alkane-inducible p450alk 1; AltName: Full=DH-ALK2	Cytochrome P450	F2Z6H3	KOG0157	Cytochrome P450 CYP4/CYP19/CYP26 subfamilies	Lipid transport and metabolism	METABOLISM
YarlipO1F2_236320	236320	tr|F2Z5W7|F2Z5W7_YARLI YALI0B13838p OS=Yarrowia lipolytica (strain CLIB 122 / E 150) OX=284591 GN=YALI0_B13838g PE=3 SV=1	Cytochrome P450 52A12; AltName: Full=Alkane hydroxylase 1; AltName: Full=Alkane-inducible p450alk 1; AltName: Full=DH-ALK2	Cytochrome P450	F2Z5W7	KOG0157	Cytochrome P450 CYP4/CYP19/CYP26 subfamilies	Lipid transport and metabolism	METABOLISM
YarlipO1F2_238339	238339	tr|Q6CGM4|Q6CGM4_YARLI YALI0A18062p OS=Yarrowia lipolytica (strain CLIB 122 / E 150) OX=284591 GN=YALI0_A18062g PE=3 SV=1	Cytochrome P450 61; AltName: Full=C-22 sterol desaturase	Cytochrome P450	Q6CGM4	KOG0157	Cytochrome P450 CYP4/CYP19/CYP26 subfamilies	Lipid transport and metabolism	METABOLISM
YarlipO1F2_193597	193597	tr|Q6C7K0|Q6C7K0_YARLI YALI0E00176p OS=Yarrowia lipolytica (strain CLIB 122 / E 150) OX=284591 GN=YALI0_E00176g PE=3 SV=1	Myosin-2; AltName: Full=Class V unconventional myosin MYO2; AltName: Full=Type V myosin heavy chain MYO2; Short=Myosin V MYO2	Myosin head, motor domain	Q6C7K0	KOG0160	Myosin class V heavy chain	Cytoskeleton	CELLULAR PROCESSES AND SIGNALING
YarlipO1F2_98127	98127	tr|Q6CCN9|Q6CCN9_YARLI YALI0C07843p OS=Yarrowia lipolytica (strain CLIB 122 / E 150) OX=284591 GN=YALI0_C07843g PE=4 SV=1	Cortactin-binding protein 2; Short=CortBP2	Dil domain	Q6CCN9	KOG0160	Myosin class V heavy chain	Cytoskeleton	CELLULAR PROCESSES AND SIGNALING
YarlipO1F2_183089	183089	tr|Q6C1U3|Q6C1U3_YARLI YALI0F13343p OS=Yarrowia lipolytica (strain CLIB 122 / E 150) OX=284591 GN=YALI0_F13343g PE=3 SV=1	Myosin-10; AltName: Full=Cellular myosin heavy chain, type B; AltName: Full=Myosin heavy chain 10; AltName: Full=Myosin heavy chain, non-muscle IIb; AltName: Full=Non-muscle myosin heavy chain B; Short=NMMHC-B; AltName: Full=Non-muscle myosin heavy chain IIb; Short=NMMHC II-b; Short=NMMHC-IIB	Myosin head, motor domain	Q6C1U3	KOG0161	Myosin class II heavy chain	Cytoskeleton	CELLULAR PROCESSES AND SIGNALING
YarlipO1F2_225372	225372	sp|Q6C7C0|MYO1_YARLI Myosin-1 OS=Yarrowia lipolytica (strain CLIB 122 / E 150) OX=284591 GN=MYO1 PE=3 SV=1	Myosin-1; AltName: Full=Class I unconventional myosin; AltName: Full=Type I myosin	SH3 domain	Q6C7C0	KOG0162	Myosin class I heavy chain	Cytoskeleton	CELLULAR PROCESSES AND SIGNALING
YarlipO1F2_228225	228225	tr|Q6C019|Q6C019_YARLI Importin subunit alpha OS=Yarrowia lipolytica (strain CLIB 122 / E 150) OX=284591 GN=YALI0_F28501g PE=3 SV=1	Importin subunit alpha-7; AltName: Full=Karyopherin subunit alpha-6	Armadillo	Q6C019	KOG0166	Karyopherin (importin) alpha	Intracellular trafficking, secretion, and vesicular transport	CELLULAR PROCESSES AND SIGNALING
YarlipO1F2_236449	236449	sp|P38997|LYS1_YARLI Saccharopine dehydrogenase [NAD(+), L-lysine-forming] OS=Yarrowia lipolytica (strain CLIB 122 / E 150) OX=284591 GN=LYS5 PE=3 SV=1	Saccharopine dehydrogenase [NAD(+), L-lysine-forming]; Short=SDH; AltName: Full=Lysine--2-oxoglutarate reductase	Alanine dehydrogenase/pyridine nucleotide transhydrogenase, NAD(H)-binding domain	P38997	KOG0172	Lysine-ketoglutarate reductase/saccharopine dehydrogenase	Amino acid transport and metabolism	METABOLISM
YarlipO1F2_83449	83449	tr|Q6C844|Q6C844_YARLI YALI0D22891p OS=Yarrowia lipolytica (strain CLIB 122 / E 150) OX=284591 GN=YALI0_D22891g PE=4 SV=1	Alpha-aminoadipic semialdehyde synthase, mitochondrial; AltName: Full=LKR/SDH; Includes: Lysine ketoglutarate reductase; Short=LKR; Short=LOR; Includes: Saccharopine dehydrogenase; Short=SDH; Flags: Precursor	Saccharopine dehydrogenase / Homospermidine synthase	Q6C844	KOG0172	Lysine-ketoglutarate reductase/saccharopine dehydrogenase	Amino acid transport and metabolism	METABOLISM
YarlipO1F2_231808	231808	tr|Q6C950|Q6C950_YARLI Proteasome endopeptidase complex OS=Yarrowia lipolytica (strain CLIB 122 / E 150) OX=284591 GN=YALI0_D14058g PE=4 SV=1	Proteasome subunit beta type-7; Flags: Precursor	Proteasome, subunit alpha/beta	Q6C950	KOG0173	20S proteasome, regulatory subunit beta type PSMB7/PSMB10/PUP1	Posttranslational modification, protein turnover, chaperones	CELLULAR PROCESSES AND SIGNALING
YarlipO1F2_229329	229329	tr|Q6C1N0|Q6C1N0_YARLI Proteasome endopeptidase complex OS=Yarrowia lipolytica (strain CLIB 122 / E 150) OX=284591 GN=YALI0_F14861g PE=4 SV=1	Proteasome subunit beta type-9; AltName: Full=Low molecular mass protein 2; AltName: Full=Macropain chain 7; AltName: Full=Multicatalytic endopeptidase complex chain 7; AltName: Full=Proteasome chain 7; AltName: Full=Proteasome subunit beta-1i; AltName: Full=Really interesting new gene 12 protein; Flags: Precursor	Proteasome, subunit alpha/beta	Q6C1N0	KOG0174	20S proteasome, regulatory subunit beta type PSMB6/PSMB9/PRE3	Posttranslational modification, protein turnover, chaperones	CELLULAR PROCESSES AND SIGNALING
YarlipO1F2_236433	236433	tr|Q6CEJ2|Q6CEJ2_YARLI Proteasome endopeptidase complex OS=Yarrowia lipolytica (strain CLIB 122 / E 150) OX=284591 GN=YALI0_B15224g PE=4 SV=1	Proteasome subunit beta type-5; Flags: Precursor	Proteasome, subunit alpha/beta	Q6CEJ2	KOG0175	20S proteasome, regulatory subunit beta type PSMB5/PSMB8/PRE2	Posttranslational modification, protein turnover, chaperones	CELLULAR PROCESSES AND SIGNALING
YarlipO1F2_225432	225432	tr|Q6C788|Q6C788_YARLI YALI0E02794p OS=Yarrowia lipolytica (strain CLIB 122 / E 150) OX=284591 GN=YALI0_E02794g PE=3 SV=1	Proteasome subunit alpha; AltName: Full=20S proteasome alpha subunit; AltName: Full=Proteasome core protein PsmA	Proteasome, subunit alpha/beta	Q6C788	KOG0176	20S proteasome, regulatory subunit alpha type PSMA5/PUP2	Posttranslational modification, protein turnover, chaperones	CELLULAR PROCESSES AND SIGNALING
YarlipO1F2_236136	236136	tr|Q6CF05|Q6CF05_YARLI Proteasome subunit beta OS=Yarrowia lipolytica (strain CLIB 122 / E 150) OX=284591 GN=YALI0_B11374g PE=3 SV=1	Probable proteasome subunit beta type-4	Proteasome, subunit alpha/beta	Q6CF05	KOG0177	20S proteasome, regulatory subunit beta type PSMB2/PRE1	Posttranslational modification, protein turnover, chaperones	CELLULAR PROCESSES AND SIGNALING
YarlipO1F2_234791	234791	tr|Q6CBF1|Q6CBF1_YARLI YALI0C19382p OS=Yarrowia lipolytica (strain CLIB 122 / E 150) OX=284591 GN=YALI0_C19382g PE=3 SV=1	Proteasome subunit alpha; AltName: Full=20S proteasome alpha subunit; AltName: Full=Proteasome core protein PsmA	Proteasome, subunit alpha/beta	Q6CBF1	KOG0178	20S proteasome, regulatory subunit alpha type PSMA4/PRE9	Posttranslational modification, protein turnover, chaperones	CELLULAR PROCESSES AND SIGNALING
YarlipO1F2_231185	231185	tr|Q6CA23|Q6CA23_YARLI YALI0D06523p OS=Yarrowia lipolytica (strain CLIB 122 / E 150) OX=284591 GN=YALI0_D06523g PE=4 SV=2	Proteasome subunit beta type-1; AltName: Full=Macropain subunit C5; AltName: Full=Multicatalytic endopeptidase complex subunit C5; AltName: Full=Proteasome component C5; AltName: Full=Proteasome gamma chain; Flags: Precursor	Proteasome, subunit alpha/beta	Q6CA23	KOG0179	20S proteasome, regulatory subunit beta type PSMB1/PRE7	Posttranslational modification, protein turnover, chaperones	CELLULAR PROCESSES AND SIGNALING
YarlipO1F2_228715	228715	tr|Q6C0R7|Q6C0R7_YARLI YALI0F22341p OS=Yarrowia lipolytica (strain CLIB 122 / E 150) OX=284591 GN=YALI0_F22341g PE=4 SV=1	Proteasome subunit beta type-3; AltName: Full=Proteasome chain 13; AltName: Full=Proteasome component C10-II; AltName: Full=Proteasome theta chain	Proteasome, subunit alpha/beta	Q6C0R7	KOG0180	20S proteasome, regulatory subunit beta type PSMB3/PUP3	Posttranslational modification, protein turnover, chaperones	CELLULAR PROCESSES AND SIGNALING
YarlipO1F2_230009	230009	tr|Q6C2N9|Q6C2N9_YARLI YALI0F06314p OS=Yarrowia lipolytica (strain CLIB 122 / E 150) OX=284591 GN=YALI0_F06314g PE=3 SV=1	Proteasome subunit alpha; AltName: Full=20S proteasome alpha subunit; AltName: Full=Proteasome core protein PsmA	Proteasome, subunit alpha/beta	Q6C2N9	KOG0181	20S proteasome, regulatory subunit alpha type PSMA2/PRE8	Posttranslational modification, protein turnover, chaperones	CELLULAR PROCESSES AND SIGNALING
YarlipO1F2_233535	233535	tr|Q6CCW2|Q6CCW2_YARLI YALI0C06039p OS=Yarrowia lipolytica (strain CLIB 122 / E 150) OX=284591 GN=YALI0_C06039g PE=3 SV=1	Proteasome subunit alpha; AltName: Full=20S proteasome alpha subunit; AltName: Full=Proteasome core protein PsmA	Proteasome, subunit alpha/beta	Q6CCW2	KOG0182	20S proteasome, regulatory subunit alpha type PSMA6/SCL1	Posttranslational modification, protein turnover, chaperones	CELLULAR PROCESSES AND SIGNALING
YarlipO1F2_236351	236351	tr|Q6CEN6|Q6CEN6_YARLI YALI0B14267p OS=Yarrowia lipolytica (strain CLIB 122 / E 150) OX=284591 GN=YALI0_B14267g PE=3 SV=1	Proteasome subunit alpha type-7; AltName: Full=Proteasome subunit RC6-1	Proteasome, subunit alpha/beta	Q6CEN6	KOG0183	20S proteasome, regulatory subunit alpha type PSMA7/PRE6	Posttranslational modification, protein turnover, chaperones	CELLULAR PROCESSES AND SIGNALING
YarlipO1F2_229929	229929	tr|Q6C2J2|Q6C2J2_YARLI YALI0F07469p OS=Yarrowia lipolytica (strain CLIB 122 / E 150) OX=284591 GN=YALI0_F07469g PE=3 SV=1	Proteasome subunit alpha; AltName: Full=20S proteasome alpha subunit; AltName: Full=Proteasome core protein PsmA	Proteasome, subunit alpha/beta	Q6C2J2	KOG0184	20S proteasome, regulatory subunit alpha type PSMA3/PRE10	Posttranslational modification, protein turnover, chaperones	CELLULAR PROCESSES AND SIGNALING
YarlipO1F2_227702	227702	tr|Q6C3S4|Q6C3S4_YARLI Proteasome subunit beta OS=Yarrowia lipolytica (strain CLIB 122 / E 150) OX=284591 GN=YALI0_E32505g PE=3 SV=1	Proteasome subunit beta 2; AltName: Full=20S proteasome beta subunit 2; AltName: Full=Proteasome core protein PsmB 2; Flags: Precursor	Proteasome, subunit alpha/beta	Q6C3S4	KOG0185	20S proteasome, regulatory subunit beta type PSMB4/PRE4	Posttranslational modification, protein turnover, chaperones	CELLULAR PROCESSES AND SIGNALING
YarlipO1F2_249482	249482	tr|Q6CF75|Q6CF75_YARLI Proline dehydrogenase OS=Yarrowia lipolytica (strain CLIB 122 / E 150) OX=284591 GN=YALI0_B09625g PE=3 SV=1	Proline dehydrogenase 1, mitochondrial; AltName: Full=Proline oxidase; Flags: Precursor	Proline dehydrogenase domain	Q6CF75	KOG0186	Proline oxidase	Amino acid transport and metabolism	METABOLISM
YarlipO1F2_229360	229360	tr|Q6C1P8|Q6C1P8_YARLI YALI0F14465p OS=Yarrowia lipolytica (strain CLIB 122 / E 150) OX=284591 GN=YALI0_F14465g PE=3 SV=1	40S ribosomal protein S17	Ribosomal protein S17e	Q6C1P8	KOG0187	40S ribosomal protein S17	Translation, ribosomal structure and biogenesis	INFORMATION STORAGE AND PROCESSING
YarlipO1F2_191031	191031	tr|Q6CFS9|Q6CFS9_YARLI Alanine--tRNA ligase OS=Yarrowia lipolytica (strain CLIB 122 / E 150) OX=284591 GN=ALA1 PE=3 SV=1	Alanine--tRNA ligase, cytoplasmic; AltName: Full=Alanyl-tRNA synthetase; Short=AlaRS	Alanyl-tRNA synthetase, class IIc, N-terminal	Q6CFS9	KOG0188	Alanyl-tRNA synthetase	Translation, ribosomal structure and biogenesis	INFORMATION STORAGE AND PROCESSING
YarlipO1F2_2845	2845	tr|Q6C781|Q6C781_YARLI Protein disulfide-isomerase OS=Yarrowia lipolytica (strain CLIB 122 / E 150) OX=284591 GN=YALI0_E03036g PE=3 SV=1	Protein disulfide-isomerase; Short=PDI; Flags: Precursor	Thioredoxin domain	Q6C781	KOG0190	Protein disulfide isomerase (prolyl 4-hydroxylase beta subunit)	Posttranslational modification, protein turnover, chaperones	CELLULAR PROCESSES AND SIGNALING
YarlipO1F2_105623	105623	tr|Q6CC54|Q6CC54_YARLI YALI0C12386p OS=Yarrowia lipolytica (strain CLIB 122 / E 150) OX=284591 GN=YALI0_C12386g PE=3 SV=1	Protein disulfide-isomerase tigA; Flags: Precursor	Thioredoxin domain	Q6CC54	KOG0191	Thioredoxin/protein disulfide isomerase	Posttranslational modification, protein turnover, chaperones	CELLULAR PROCESSES AND SIGNALING
YarlipO1F2_209683	209683	tr|Q6BZZ7|Q6BZZ7_YARLI YALI0F29381p OS=Yarrowia lipolytica (strain CLIB 122 / E 150) OX=284591 GN=YALI0_F29381g PE=4 SV=1	Protein disulfide-isomerase; Short=PDI; AltName: Full=Cellular thyroid hormone-binding protein; AltName: Full=Prolyl 4-hydroxylase subunit beta; AltName: Full=p55; Flags: Precursor	Thioredoxin domain	Q6BZZ7	KOG0191	Thioredoxin/protein disulfide isomerase	Posttranslational modification, protein turnover, chaperones	CELLULAR PROCESSES AND SIGNALING
YarlipO1F2_225401	225401	tr|Q6C7A3|Q6C7A3_YARLI YALI0E02420p OS=Yarrowia lipolytica (strain CLIB 122 / E 150) OX=284591 GN=YALI0_E02420g PE=4 SV=1	DnaJ homolog subfamily C member 10; Flags: Precursor	Thioredoxin domain	Q6C7A3	KOG0191	Thioredoxin/protein disulfide isomerase	Posttranslational modification, protein turnover, chaperones	CELLULAR PROCESSES AND SIGNALING
YarlipO1F2_138886	138886	tr|Q6CI72|Q6CI72_YARLI YALI0A01023p OS=Yarrowia lipolytica (strain CLIB 122 / E 150) OX=284591 GN=YALI0_A01023g PE=4 SV=1	Probable cation-transporting ATPase F	P-type ATPase, A domain	Q6CI72	KOG0202	Ca2+ transporting ATPase	Inorganic ion transport and metabolism	METABOLISM
YarlipO1F2_225922	225922	sp|O43108|ATC1_YARLI Calcium-transporting ATPase 1 OS=Yarrowia lipolytica (strain CLIB 122 / E 150) OX=284591 GN=PMR1 PE=3 SV=1	Calcium-transporting ATPase type 2C member 1; Short=ATPase 2C1; AltName: Full=ATP-dependent Ca(2+) pump PMR1; AltName: Full=Ca(2+)/Mn(2+)-ATPase 2C1; AltName: Full=Secretory pathway Ca(2+)-transporting ATPase type 1; Short=SPCA1	P-type ATPase, A domain	O43108	KOG0202	Ca2+ transporting ATPase	Inorganic ion transport and metabolism	METABOLISM
YarlipO1F2_136278	136278	tr|Q6CDQ7|Q6CDQ7_YARLI Plasma membrane ATPase OS=Yarrowia lipolytica (strain CLIB 122 / E 150) OX=284591 GN=YALI0_B22066g PE=3 SV=1	Plasma membrane ATPase; AltName: Full=Proton pump	P-type ATPase, A domain	Q6CDQ7	KOG0205	Plasma membrane H+-transporting ATPase	Inorganic ion transport and metabolism	METABOLISM
YarlipO1F2_226514	226514	tr|Q6C5L2|Q6C5L2_YARLI Phospholipid-transporting ATPase OS=Yarrowia lipolytica (strain CLIB 122 / E 150) OX=284591 GN=YALI0_E17105g PE=3 SV=2	Phospholipid-transporting ATPase ID; AltName: Full=ATPase class I type 8B member 2; AltName: Full=P4-ATPase flippase complex alpha subunit ATP8B2	P-type ATPase, A domain	Q6C5L2	KOG0206	P-type ATPase	General function prediction only	POORLY CHARACTERIZED
YarlipO1F2_285079	285079	tr|Q6C3I4|Q6C3I4_YARLI Phospholipid-transporting ATPase OS=Yarrowia lipolytica (strain CLIB 122 / E 150) OX=284591 GN=YALI0_E34551g PE=3 SV=1	Phospholipid-transporting ATPase IA; AltName: Full=ATPase class I type 8A member 1; AltName: Full=Chromaffin granule ATPase II; AltName: Full=P4-ATPase flippase complex alpha subunit ATP8A1	P-type ATPase, A domain	Q6C3I4	KOG0206	P-type ATPase	General function prediction only	POORLY CHARACTERIZED
YarlipO1F2_287434	287434	tr|Q6CDH4|Q6CDH4_YARLI Phospholipid-transporting ATPase OS=Yarrowia lipolytica (strain CLIB 122 / E 150) OX=284591 GN=YALI0_C00495g PE=3 SV=1	Phospholipid-transporting ATPase ID; AltName: Full=ATPase class I type 8B member 2; AltName: Full=P4-ATPase flippase complex alpha subunit ATP8B2	P-type ATPase, A domain	Q6CDH4	KOG0206	P-type ATPase	General function prediction only	POORLY CHARACTERIZED
YarlipO1F2_232891	232891	tr|Q6C7L8|Q6C7L8_YARLI YALI0D27038p OS=Yarrowia lipolytica (strain CLIB 122 / E 150) OX=284591 GN=YALI0_D27038g PE=3 SV=1	Copper-exporting P-type ATPase; AltName: Full=Copper-exporting P-type ATPase A; AltName: Full=Cu(+)-exporting ATPase	P-type ATPase, A domain	Q6C7L8	KOG0207	Cation transport ATPase	Inorganic ion transport and metabolism	METABOLISM
YarlipO1F2_83970	83970	tr|Q6C829|Q6C829_YARLI Cation-transporting ATPase OS=Yarrowia lipolytica (strain CLIB 122 / E 150) OX=284591 GN=YALI0_D23265g PE=3 SV=1	Probable cation-transporting ATPase 13A4; AltName: Full=P5-ATPase isoform 4	P-type ATPase, A domain	Q6C829	KOG0208	Cation transport ATPase	Inorganic ion transport and metabolism	METABOLISM
YarlipO1F2_210290	210290	tr|Q6C0T2|Q6C0T2_YARLI YALI0F21967p OS=Yarrowia lipolytica (strain CLIB 122 / E 150) OX=284591 GN=YALI0_F21967g PE=3 SV=1	Probable cation-transporting ATPase 13A4; AltName: Full=P5-ATPase isoform 4	P-type ATPase, A domain	Q6C0T2	KOG0209	P-type ATPase	Inorganic ion transport and metabolism	METABOLISM
YarlipO1F2_183439	183439	tr|Q6C3C5|Q6C3C5_YARLI YALI0F00836p OS=Yarrowia lipolytica (strain CLIB 122 / E 150) OX=284591 GN=YALI0_F00836g PE=4 SV=1	Serine/threonine-protein phosphatase 2A 65 kDa regulatory subunit A beta isoform; AltName: Full=PP2A subunit A isoform PR65-beta; AltName: Full=PP2A subunit A isoform R1-beta	HEAT	Q6C3C5	KOG0211	Protein phosphatase 2A regulatory subunit A and related proteins	Signal transduction mechanisms	CELLULAR PROCESSES AND SIGNALING
YarlipO1F2_236896	236896	tr|Q6CDW3|Q6CDW3_YARLI YALI0B20724p OS=Yarrowia lipolytica (strain CLIB 122 / E 150) OX=284591 GN=YALI0_B20724g PE=3 SV=1	Splicing factor 3B subunit 1; AltName: Full=Pre-mRNA-splicing factor SF3b 155 kDa subunit; Short=SF3b155; AltName: Full=Spliceosome-associated protein 155; Short=SAP 155	HEAT	Q6CDW3	KOG0213	Splicing factor 3b, subunit 1	RNA processing and modification	INFORMATION STORAGE AND PROCESSING
YarlipO1F2_230952	230952	tr|Q6CAD6|Q6CAD6_YARLI DNA-directed RNA polymerase subunit beta OS=Yarrowia lipolytica (strain CLIB 122 / E 150) OX=284591 GN=YALI0_D03718g PE=3 SV=1	DNA-directed RNA polymerase II subunit RPB2; Short=RNA polymerase II subunit 2; Short=RNA polymerase II subunit B2	DNA-directed RNA polymerase, subunit 2, domain 6	Q6CAD6	KOG0214	RNA polymerase II, second largest subunit	Transcription	INFORMATION STORAGE AND PROCESSING
YarlipO1F2_10340	10340	tr|Q6C6G0|Q6C6G0_YARLI DNA-directed RNA polymerase subunit beta OS=Yarrowia lipolytica (strain CLIB 122 / E 150) OX=284591 GN=YALI0_E09845g PE=3 SV=1	DNA-directed RNA polymerase I subunit RPA2; AltName: Full=DNA-directed RNA polymerase I polypeptide 2; Short=RNA polymerase I subunit 2	DNA-directed RNA polymerase, subunit 2, domain 6	Q6C6G0	KOG0216	RNA polymerase I, second largest subunit	Transcription	INFORMATION STORAGE AND PROCESSING
YarlipO1F2_61656	61656	tr|Q6C3F6|Q6C3F6_YARLI YALI0F00154p OS=Yarrowia lipolytica (strain CLIB 122 / E 150) OX=284591 GN=YALI0_F00154g PE=3 SV=1	DNA mismatch repair protein MutS	DNA mismatch repair protein MutS, C-terminal	Q6C3F6	KOG0219	Mismatch repair ATPase MSH2 (MutS family)	Replication, recombination and repair	INFORMATION STORAGE AND PROCESSING
YarlipO1F2_230462	230462	tr|Q6C3A8|Q6C3A8_YARLI YALI0F01210p OS=Yarrowia lipolytica (strain CLIB 122 / E 150) OX=284591 GN=YALI0_F01210g PE=3 SV=1	Aquaporin-1	Major intrinsic protein	Q6C3A8	KOG0223	Aquaporin (major intrinsic protein family)	Carbohydrate transport and metabolism	METABOLISM
YarlipO1F2_230557	230557	tr|Q6C3E2|Q6C3E2_YARLI YALI0F00462p OS=Yarrowia lipolytica (strain CLIB 122 / E 150) OX=284591 GN=YALI0_F00462g PE=3 SV=1	Aquaporin-3; Short=AQP-3; AltName: Full=Aquaglyceroporin-3	Major intrinsic protein	Q6C3E2	KOG0224	Aquaporin (major intrinsic protein family)	Carbohydrate transport and metabolism	METABOLISM
YarlipO1F2_4567	4567	tr|Q6C6W7|Q6C6W7_YARLI YALI0E05665p OS=Yarrowia lipolytica (strain CLIB 122 / E 150) OX=284591 GN=YALI0_E05665g PE=3 SV=1	Aquaporin-3; Short=AQP-3; AltName: Full=Aquaglyceroporin-3	Major intrinsic protein	Q6C6W7	KOG0224	Aquaporin (major intrinsic protein family)	Carbohydrate transport and metabolism	METABOLISM
YarlipO1F2_228847	228847	tr|Q6C0Y7|Q6C0Y7_YARLI Pyruvate dehydrogenase E1 component subunit alpha OS=Yarrowia lipolytica (strain CLIB 122 / E 150) OX=284591 GN=YALI0_F20702g PE=4 SV=1	Pyruvate dehydrogenase E1 component subunit alpha, mitochondrial; Short=PDHE1-A; Flags: Precursor	Dehydrogenase, E1 component	Q6C0Y7	KOG0225	Pyruvate dehydrogenase E1, alpha subunit	Energy production and conversion	METABOLISM
YarlipO1F2_228556	228556	tr|Q6C0I1|Q6C0I1_YARLI V-type proton ATPase proteolipid subunit OS=Yarrowia lipolytica (strain CLIB 122 / E 150) OX=284591 GN=YALI0_F24475g PE=3 SV=1	V-type proton ATPase 16 kDa proteolipid subunit; Short=V-ATPase 16 kDa proteolipid subunit; AltName: Full=Vacuolar proton pump 16 kDa proteolipid subunit	V-ATPase proteolipid subunit C-like domain	Q6C0I1	KOG0232	Vacuolar H+-ATPase V0 sector, subunits c/c'	Energy production and conversion	METABOLISM
YarlipO1F2_229777	229777	tr|Q6C2A7|Q6C2A7_YARLI YALI0F09405p OS=Yarrowia lipolytica (strain CLIB 122 / E 150) OX=284591 GN=YALI0_F09405g PE=3 SV=1	V-type proton ATPase 16 kDa proteolipid subunit; Short=V-ATPase 16 kDa proteolipid subunit; AltName: Full=Vacuolar proton pump 16 kDa proteolipid subunit	V-ATPase proteolipid subunit C-like domain	Q6C2A7	KOG0233	Vacuolar H+-ATPase V0 sector, subunit c''	Energy production and conversion	METABOLISM
YarlipO1F2_226544	226544	tr|Q6C5J2|Q6C5J2_YARLI YALI0E17633p OS=Yarrowia lipolytica (strain CLIB 122 / E 150) OX=284591 GN=YALI0_E17633g PE=4 SV=1	6-phosphofructo-2-kinase/fructose-2,6-bisphosphatase 4; Short=6PF-2-K/Fru-2,6-P2ase 4; Short=PFK/FBPase 4; AltName: Full=6PF-2-K/Fru-2,6-P2ase testis-type isozyme; Includes: 6-phosphofructo-2-kinase; Includes: Fructose-2,6-bisphosphatase	Histidine phosphatase superfamily, clade-1	Q6C5J2	KOG0234	Fructose-6-phosphate 2-kinase/fructose-2,6-biphosphatase	Carbohydrate transport and metabolism	METABOLISM
YarlipO1F2_246371	246371	tr|Q6C045|Q6C045_YARLI YALI0F27885p OS=Yarrowia lipolytica (strain CLIB 122 / E 150) OX=284591 GN=YALI0_F27885g PE=4 SV=1	6-phosphofructo-2-kinase/fructose-2,6-bisphosphatase 1; Short=6PF-2-K/Fru-2,6-P2ase 1; Short=PFK/FBPase 1; AltName: Full=6PF-2-K/Fru-2,6-P2ase liver isozyme; Includes: 6-phosphofructo-2-kinase; Includes: Fructose-2,6-bisphosphatase	Histidine phosphatase superfamily, clade-1	Q6C045	KOG0234	Fructose-6-phosphate 2-kinase/fructose-2,6-biphosphatase	Carbohydrate transport and metabolism	METABOLISM
YarlipO1F2_81362	81362	tr|Q6C8B6|Q6C8B6_YARLI YALI0D21010p OS=Yarrowia lipolytica (strain CLIB 122 / E 150) OX=284591 GN=YALI0_D21010g PE=4 SV=1	6-phosphofructo-2-kinase/fructose-2,6-bisphosphatase 4; Short=6PF-2-K/Fru-2,6-P2ase 4; Short=PFK/FBPase 4; AltName: Full=6PF-2-K/Fru-2,6-P2ase testis-type isozyme; Includes: 6-phosphofructo-2-kinase; Includes: Fructose-2,6-bisphosphatase	Histidine phosphatase superfamily, clade-1	Q6C8B6	KOG0234	Fructose-6-phosphate 2-kinase/fructose-2,6-biphosphatase	Carbohydrate transport and metabolism	METABOLISM
YarlipO1F2_229607	229607	tr|Q6C210|Q6C210_YARLI YALI0F11781p OS=Yarrowia lipolytica (strain CLIB 122 / E 150) OX=284591 GN=YALI0_F11781g PE=4 SV=2	2,3-bisphosphoglycerate-dependent phosphoglycerate mutase; Short=BPG-dependent PGAM; Short=PGAM; Short=Phosphoglyceromutase; Short=dPGM	Histidine phosphatase superfamily, clade-1	Q6C210	KOG0235	Phosphoglycerate mutase	Carbohydrate transport and metabolism	METABOLISM
YarlipO1F2_235476	235476	tr|Q6CFX7|Q6CFX7_YARLI Phosphoglycerate mutase OS=Yarrowia lipolytica (strain CLIB 122 / E 150) OX=284591 GN=YALI0_B02728g PE=3 SV=1	2,3-bisphosphoglycerate-dependent phosphoglycerate mutase; Short=BPG-dependent PGAM; Short=PGAM; Short=Phosphoglyceromutase; Short=dPGM	Histidine phosphatase superfamily, clade-1	Q6CFX7	KOG0235	Phosphoglycerate mutase	Carbohydrate transport and metabolism	METABOLISM
YarlipO1F2_70943	70943	tr|Q6C9Q2|Q6C9Q2_YARLI YALI0D09229p OS=Yarrowia lipolytica (strain CLIB 122 / E 150) OX=284591 GN=YALI0_D09229g PE=4 SV=1	2,3-bisphosphoglycerate-dependent phosphoglycerate mutase; Short=BPG-dependent PGAM; Short=PGAM; Short=Phosphoglyceromutase; Short=dPGM	Histidine phosphatase superfamily, clade-1	Q6C9Q2	KOG0235	Phosphoglycerate mutase	Carbohydrate transport and metabolism	METABOLISM
YarlipO1F2_76858	76858	tr|Q6C8W1|Q6C8W1_YARLI YALI0D16445p OS=Yarrowia lipolytica (strain CLIB 122 / E 150) OX=284591 GN=YALI0_D16445g PE=4 SV=1	2,3-bisphosphoglycerate-dependent phosphoglycerate mutase; Short=BPG-dependent PGAM; Short=PGAM; Short=Phosphoglyceromutase; Short=dPGM	Histidine phosphatase superfamily, clade-1	Q6C8W1	KOG0235	Phosphoglycerate mutase	Carbohydrate transport and metabolism	METABOLISM
YarlipO1F2_132560	132560	tr|Q6CE75|Q6CE75_YARLI YALI0B17930p OS=Yarrowia lipolytica (strain CLIB 122 / E 150) OX=284591 GN=YALI0_B17930g PE=3 SV=1	Sodium-independent sulfate anion transporter; AltName: Full=Solute carrier family 26 member 11	Sulphate transporter	Q6CE75	KOG0236	Sulfate/bicarbonate/oxalate exchanger SAT-1 and related transporters (SLC26 family)	Inorganic ion transport and metabolism	METABOLISM
YarlipO1F2_228823	228823	sp|Q99148|PUR2_YARLI Bifunctional purine biosynthetic protein ADE1 OS=Yarrowia lipolytica (strain CLIB 122 / E 150) OX=284591 GN=ADE1 PE=3 SV=1	Phosphoribosylformylglycinamidine cyclo-ligase; AltName: Full=AIR synthase; AltName: Full=AIRS; AltName: Full=Phosphoribosyl-aminoimidazole synthetase	AIR synthase related protein, N-terminal domain	Q99148	KOG0237	Glycinamide ribonucleotide synthetase (GARS)/Aminoimidazole ribonucleotide synthetase (AIRS)	Nucleotide transport and metabolism	METABOLISM
YarlipO1F2_225749	225749	tr|Q6C6Q4|Q6C6Q4_YARLI YALI0E07271p OS=Yarrowia lipolytica (strain CLIB 122 / E 150) OX=284591 GN=YALI0_E07271g PE=4 SV=1	Methylcrotonoyl-CoA carboxylase subunit alpha, mitochondrial; Short=MCCase subunit alpha; AltName: Full=3-methylcrotonyl-CoA carboxylase 1; AltName: Full=3-methylcrotonyl-CoA carboxylase biotin-containing subunit; AltName: Full=3-methylcrotonyl-CoA:carbon dioxide ligase subunit alpha; Flags: Precursor	Carbamoyl-phosphate synthase, large subunit, N-terminal	Q6C6Q4	KOG0238	3-Methylcrotonyl-CoA carboxylase, biotin-containing subunit/Propionyl-CoA carboxylase, alpha chain/Acetyl-CoA carboxylase, biotin carboxylase subunit	Amino acid transport and metabolism	METABOLISM
YarlipO1F2_288833	288833	tr|Q6CEM0|Q6CEM0_YARLI YALI0B14619p OS=Yarrowia lipolytica (strain CLIB 122 / E 150) OX=284591 GN=YALI0_B14619g PE=4 SV=1	Propionyl-CoA carboxylase alpha chain, mitochondrial; Short=PCCase subunit alpha; AltName: Full=Propanoyl-CoA:carbon dioxide ligase subunit alpha; Flags: Precursor	Carbamoyl-phosphate synthase, large subunit, N-terminal	Q6CEM0	KOG0238	3-Methylcrotonyl-CoA carboxylase, biotin-containing subunit/Propionyl-CoA carboxylase, alpha chain/Acetyl-CoA carboxylase, biotin carboxylase subunit	Amino acid transport and metabolism	METABOLISM
YarlipO1F2_236002	236002	tr|Q6CF76|Q6CF76_YARLI YALI0B09603p OS=Yarrowia lipolytica (strain CLIB 122 / E 150) OX=284591 GN=YALI0_B09603g PE=4 SV=1	Clathrin coat assembly protein AP180; AltName: Full=91 kDa synaptosomal-associated protein; AltName: Full=Clathrin coat-associated protein AP180; AltName: Full=Phosphoprotein F1-20	AP180 N-terminal homology (ANTH) domain	Q6CF76	KOG0251	Clathrin assembly protein AP180 and related proteins, contain ENTH domain	Signal transduction mechanisms	CELLULAR PROCESSES AND SIGNALING
YarlipO1F2_236031	236031	tr|Q6CF64|Q6CF64_YARLI YALI0B09955p OS=Yarrowia lipolytica (strain CLIB 122 / E 150) OX=284591 GN=YALI0_B09955g PE=4 SV=1	Clathrin coat assembly protein AP180B	\N	Q6CF64	KOG0251	Clathrin assembly protein AP180 and related proteins, contain ENTH domain	Signal transduction mechanisms	CELLULAR PROCESSES AND SIGNALING
YarlipO1F2_289603	289603	tr|Q6CGX6|Q6CGX6_YARLI YALI0A15125p OS=Yarrowia lipolytica (strain CLIB 122 / E 150) OX=284591 GN=YALI0_A15125g PE=3 SV=1	Probable inorganic phosphate transporter 1-4; Short=OsPT4; Short=OsPht1;4; AltName: Full=H(+)/Pi cotransporter; AltName: Full=OsPT1	General substrate transporter	Q6CGX6	KOG0252	Inorganic phosphate transporter	Inorganic ion transport and metabolism	METABOLISM
YarlipO1F2_236754	236754	tr|Q6CE31|Q6CE31_YARLI YALI0B18986p OS=Yarrowia lipolytica (strain CLIB 122 / E 150) OX=284591 GN=YALI0_B18986g PE=4 SV=1	Synaptic vesicle 2-related protein; Short=SV2-related protein	Major facilitator superfamily	Q6CE31	KOG0253	Synaptic vesicle transporter SV2 (major facilitator superfamily)	General function prediction only	POORLY CHARACTERIZED
YarlipO1F2_117448	117448	tr|Q6CG30|Q6CG30_YARLI YALI0B01342p OS=Yarrowia lipolytica (strain CLIB 122 / E 150) OX=284591 GN=YALI0_B01342g PE=3 SV=1	Probable quinate permease; AltName: Full=Quinate transporter	General substrate transporter	Q6CG30	KOG0254	Predicted transporter (major facilitator superfamily)	General function prediction only	POORLY CHARACTERIZED
YarlipO1F2_146726	146726	tr|Q6CH11|Q6CH11_YARLI YALI0A14212p OS=Yarrowia lipolytica (strain CLIB 122 / E 150) OX=284591 GN=YALI0_A14212g PE=3 SV=2	Alpha-glucosides permease MPH3; AltName: Full=Maltose transport protein 3	General substrate transporter	Q6CH11	KOG0254	Predicted transporter (major facilitator superfamily)	General function prediction only	POORLY CHARACTERIZED
YarlipO1F2_226986	226986	tr|Q6C4W0|Q6C4W0_YARLI YALI0E23287p OS=Yarrowia lipolytica (strain CLIB 122 / E 150) OX=284591 GN=YALI0_E23287g PE=3 SV=1	Probable quinate permease; AltName: Full=Quinate transporter	General substrate transporter	Q6C4W0	KOG0254	Predicted transporter (major facilitator superfamily)	General function prediction only	POORLY CHARACTERIZED
YarlipO1F2_228440	228440	tr|Q6C0E0|Q6C0E0_YARLI YALI0F25553p OS=Yarrowia lipolytica (strain CLIB 122 / E 150) OX=284591 GN=YALI0_F25553g PE=3 SV=1	Sugar transporter STL1	General substrate transporter	Q6C0E0	KOG0254	Predicted transporter (major facilitator superfamily)	General function prediction only	POORLY CHARACTERIZED
YarlipO1F2_229081	229081	tr|Q6C1A0|Q6C1A0_YARLI YALI0F18084p OS=Yarrowia lipolytica (strain CLIB 122 / E 150) OX=284591 GN=YALI0_F18084g PE=3 SV=1	Arabinose-proton symporter; AltName: Full=Arabinose transporter	General substrate transporter	Q6C1A0	KOG0254	Predicted transporter (major facilitator superfamily)	General function prediction only	POORLY CHARACTERIZED
YarlipO1F2_229970	229970	tr|Q6C2L7|Q6C2L7_YARLI YALI0F06776p OS=Yarrowia lipolytica (strain CLIB 122 / E 150) OX=284591 GN=YALI0_F06776g PE=3 SV=1	High-affinity glucose transporter	General substrate transporter	Q6C2L7	KOG0254	Predicted transporter (major facilitator superfamily)	General function prediction only	POORLY CHARACTERIZED
YarlipO1F2_230675	230675	tr|Q6CAT5|Q6CAT5_YARLI YALI0D00132p OS=Yarrowia lipolytica (strain CLIB 122 / E 150) OX=284591 GN=YALI0_D00132g PE=3 SV=1	Arabinose-proton symporter; AltName: Full=Arabinose transporter	General substrate transporter	Q6CAT5	KOG0254	Predicted transporter (major facilitator superfamily)	General function prediction only	POORLY CHARACTERIZED
YarlipO1F2_230750	230750	tr|Q6CAP1|Q6CAP1_YARLI YALI0D01111p OS=Yarrowia lipolytica (strain CLIB 122 / E 150) OX=284591 GN=YALI0_D01111g PE=3 SV=1	Sugar transporter STL1	General substrate transporter	Q6CAP1	KOG0254	Predicted transporter (major facilitator superfamily)	General function prediction only	POORLY CHARACTERIZED
YarlipO1F2_233544	233544	tr|Q6CCV9|Q6CCV9_YARLI YALI0C06105p OS=Yarrowia lipolytica (strain CLIB 122 / E 150) OX=284591 GN=YALI0_C06105g PE=4 SV=1	MFS siderochrome iron transporter 1	Major facilitator superfamily	Q6CCV9	KOG0254	Predicted transporter (major facilitator superfamily)	General function prediction only	POORLY CHARACTERIZED
YarlipO1F2_236780	236780	tr|Q6CE20|Q6CE20_YARLI YALI0B19250p OS=Yarrowia lipolytica (strain CLIB 122 / E 150) OX=284591 GN=YALI0_B19250g PE=4 SV=1	MFS siderochrome iron transporter 1	Major facilitator superfamily	Q6CE20	KOG0254	Predicted transporter (major facilitator superfamily)	General function prediction only	POORLY CHARACTERIZED
YarlipO1F2_242735	242735	tr|Q6CCU6|Q6CCU6_YARLI YALI0C06424p OS=Yarrowia lipolytica (strain CLIB 122 / E 150) OX=284591 GN=YALI0_C06424g PE=3 SV=1	Major facilitator-type transporter ecdD	General substrate transporter	Q6CCU6	KOG0254	Predicted transporter (major facilitator superfamily)	General function prediction only	POORLY CHARACTERIZED
YarlipO1F2_80427	80427	sp|Q6C8F0|CEX1_YARLI Citrate exporter 1 OS=Yarrowia lipolytica (strain CLIB 122 / E 150) OX=284591 GN=CEX1 PE=3 SV=1	Efflux pump dotC; AltName: Full=Dothistromin biosynthesis protein C	Major facilitator superfamily	Q6C8F0	KOG0254	Predicted transporter (major facilitator superfamily)	General function prediction only	POORLY CHARACTERIZED
YarlipO1F2_227735	227735	tr|Q6C3Q6|Q6C3Q6_YARLI YALI0E32901p OS=Yarrowia lipolytica (strain CLIB 122 / E 150) OX=284591 GN=YALI0_E32901g PE=3 SV=1	Sialic acid transporter NanT; AltName: Full=Sialic acid permease; AltName: Full=Sialic acid/H(+) symporter	General substrate transporter	Q6C3Q6	KOG0255	Synaptic vesicle transporter SVOP and related transporters (major facilitator superfamily)	General function prediction only	POORLY CHARACTERIZED
YarlipO1F2_229954	229954	tr|Q6C2K7|Q6C2K7_YARLI YALI0F07062p OS=Yarrowia lipolytica (strain CLIB 122 / E 150) OX=284591 GN=YALI0_F07062g PE=4 SV=1	Cercosporin MFS transporter CTB4; AltName: Full=Cercosporin toxin biosynthesis cluster protein 4	Major facilitator superfamily	Q6C2K7	KOG0255	Synaptic vesicle transporter SVOP and related transporters (major facilitator superfamily)	General function prediction only	POORLY CHARACTERIZED
YarlipO1F2_230333	230333	tr|Q6C335|Q6C335_YARLI YALI0F02959p OS=Yarrowia lipolytica (strain CLIB 122 / E 150) OX=284591 GN=YALI0_F02959g PE=4 SV=1	Citrate exporter 1	Major facilitator superfamily	Q6C335	KOG0255	Synaptic vesicle transporter SVOP and related transporters (major facilitator superfamily)	General function prediction only	POORLY CHARACTERIZED
YarlipO1F2_207229	207229	tr|Q6C6R2|Q6C6R2_YARLI YALI0E07051p OS=Yarrowia lipolytica (strain CLIB 122 / E 150) OX=284591 GN=YALI0_E07051g PE=4 SV=1	Aspartate aminotransferase; Short=AspAT; AltName: Full=Transaminase A	Aminotransferase, class I/classII	Q6C6R2	KOG0257	Kynurenine aminotransferase, glutamine transaminase K	Amino acid transport and metabolism	METABOLISM
YarlipO1F2_227407	227407	tr|Q6C490|Q6C490_YARLI YALI0E28787p OS=Yarrowia lipolytica (strain CLIB 122 / E 150) OX=284591 GN=YALI0_E28787g PE=3 SV=1	Kynurenine--oxoglutarate transaminase 3; AltName: Full=Cysteine-S-conjugate beta-lyase 2; AltName: Full=Kynurenine aminotransferase 3; AltName: Full=Kynurenine aminotransferase III; Short=KATIII; AltName: Full=Kynurenine--glyoxylate transaminase; AltName: Full=Kynurenine--oxoglutarate transaminase III	Aminotransferase, class I/classII	Q6C490	KOG0257	Kynurenine aminotransferase, glutamine transaminase K	Amino acid transport and metabolism	METABOLISM
YarlipO1F2_230731	230731	tr|Q6CAQ4|Q6CAQ4_YARLI YALI0D00825p OS=Yarrowia lipolytica (strain CLIB 122 / E 150) OX=284591 GN=YALI0_D00825g PE=4 SV=1	Aspartate aminotransferase; Short=AspAT; AltName: Full=Transaminase A	Aminotransferase, class I/classII	Q6CAQ4	KOG0257	Kynurenine aminotransferase, glutamine transaminase K	Amino acid transport and metabolism	METABOLISM
YarlipO1F2_67384	67384	tr|Q6CA32|Q6CA32_YARLI Alanine transaminase OS=Yarrowia lipolytica (strain CLIB 122 / E 150) OX=284591 GN=YALI0_D06325g PE=3 SV=1	Alanine aminotransferase 2; Short=ALT2; AltName: Full=Glutamate pyruvate transaminase 2; Short=GPT 2; AltName: Full=Glutamic--alanine transaminase 2; AltName: Full=Glutamic--pyruvic transaminase 2	Aminotransferase, class I/classII	Q6CA32	KOG0258	Alanine aminotransferase	Amino acid transport and metabolism	METABOLISM
YarlipO1F2_234606	234606	tr|Q6CBQ3|Q6CBQ3_YARLI DNA-directed RNA polymerase subunit OS=Yarrowia lipolytica (strain CLIB 122 / E 150) OX=284591 GN=YALI0_C16566g PE=3 SV=2	DNA-directed RNA polymerase II subunit RPB1; Short=RNA polymerase II subunit 1; Short=RNA polymerase II subunit B1; AltName: Full=DNA-directed RNA polymerase III largest subunit	RNA polymerase, alpha subunit	Q6CBQ3	KOG0260	RNA polymerase II, large subunit	Transcription	INFORMATION STORAGE AND PROCESSING
YarlipO1F2_197968	197968	tr|Q6C1S4|Q6C1S4_YARLI DNA-directed RNA polymerase subunit OS=Yarrowia lipolytica (strain CLIB 122 / E 150) OX=284591 GN=YALI0_F13783g PE=3 SV=1	DNA-directed RNA polymerase III subunit RPC1; Short=RNA polymerase III subunit C1; AltName: Full=DNA-directed RNA polymerase III subunit A	RNA polymerase, alpha subunit	Q6C1S4	KOG0262	RNA polymerase I, large subunit	Transcription	INFORMATION STORAGE AND PROCESSING
YarlipO1F2_236350	236350	tr|Q6CEN7|Q6CEN7_YARLI YALI0B14245p OS=Yarrowia lipolytica (strain CLIB 122 / E 150) OX=284591 GN=YALI0_B14245g PE=3 SV=1	Transcription initiation factor TFIID subunit 5; AltName: Full=Transcription initiation factor TFIID 100 kDa subunit; Short=TAF(II)100; Short=TAFII-100; Short=TAFII100	WD40 repeat	Q6CEN7	KOG0263	Transcription initiation factor TFIID, subunit TAF5 (also component of histone acetyltransferase SAGA)	Transcription	INFORMATION STORAGE AND PROCESSING
YarlipO1F2_214350	214350	sp|Q6C7Q4|HAT2_YARLI Histone acetyltransferase type B subunit 2 OS=Yarrowia lipolytica (strain CLIB 122 / E 150) OX=284591 GN=HAT2 PE=3 SV=1	Histone acetyltransferase type B subunit 2	WD40 repeat	Q6C7Q4	KOG0264	Nucleosome remodeling factor, subunit CAF1/NURF55/MSI1	Chromatin structure and dynamics	INFORMATION STORAGE AND PROCESSING
YarlipO1F2_237362	237362	tr|Q6CI64|Q6CI64_YARLI YALI0A01331p OS=Yarrowia lipolytica (strain CLIB 122 / E 150) OX=284591 GN=YALI0_A01331g PE=4 SV=1	Histone acetyltransferase type B subunit 2	WD40 repeat	Q6CI64	KOG0264	Nucleosome remodeling factor, subunit CAF1/NURF55/MSI1	Chromatin structure and dynamics	INFORMATION STORAGE AND PROCESSING
YarlipO1F2_225446	225446	tr|Q6C778|Q6C778_YARLI YALI0E03102p OS=Yarrowia lipolytica (strain CLIB 122 / E 150) OX=284591 GN=YALI0_E03102g PE=4 SV=1	Transcriptional activator FLO8; AltName: Full=Protein PDH5	LIS1 homology motif	Q6C778	KOG0266	WD40 repeat-containing protein	General function prediction only	POORLY CHARACTERIZED
YarlipO1F2_244808	244808	tr|F2Z6H7|F2Z6H7_YARLI YALI0A14542p OS=Yarrowia lipolytica (strain CLIB 122 / E 150) OX=284591 GN=YALI0_A14542g PE=4 SV=1	WD repeat-containing protein 5	WD40 repeat	F2Z6H7	KOG0266	WD40 repeat-containing protein	General function prediction only	POORLY CHARACTERIZED
YarlipO1F2_225305	225305	tr|Q6C7G1|Q6C7G1_YARLI YALI0E01100p OS=Yarrowia lipolytica (strain CLIB 122 / E 150) OX=284591 GN=YALI0_E01100g PE=4 SV=1	Histone acetyltransferase type B subunit 2	WD40 repeat	Q6C7G1	KOG0270	WD40 repeat-containing protein	Function unknown	POORLY CHARACTERIZED
YarlipO1F2_227041	227041	tr|Q6C4T6|Q6C4T6_YARLI YALI0E23804p OS=Yarrowia lipolytica (strain CLIB 122 / E 150) OX=284591 GN=YALI0_E23804g PE=4 SV=1	Katanin p80 WD40 repeat-containing subunit B1; Short=Katanin p80 subunit B1; AltName: Full=p80 katanin	WD40 repeat	Q6C4T6	KOG0272	U4/U6 small nuclear ribonucleoprotein Prp4 (contains WD40 repeats)	RNA processing and modification	INFORMATION STORAGE AND PROCESSING
YarlipO1F2_227359	227359	tr|Q6C4B6|Q6C4B6_YARLI YALI0E28226p OS=Yarrowia lipolytica (strain CLIB 122 / E 150) OX=284591 GN=YALI0_E28226g PE=4 SV=1	U4/U6 small nuclear ribonucleoprotein Prp4; AltName: Full=U4/U6 snRNP 60 kDa protein; AltName: Full=WD splicing factor Prp4	WD40 repeat	Q6C4B6	KOG0272	U4/U6 small nuclear ribonucleoprotein Prp4 (contains WD40 repeats)	RNA processing and modification	INFORMATION STORAGE AND PROCESSING
YarlipO1F2_264257	264257	tr|Q6C237|Q6C237_YARLI YALI0F11165p OS=Yarrowia lipolytica (strain CLIB 122 / E 150) OX=284591 GN=YALI0_F11165g PE=4 SV=1	Notchless protein homolog 1	WD40 repeat	Q6C237	KOG0273	Beta-transducin family (WD-40 repeat) protein	Chromatin structure and dynamics	INFORMATION STORAGE AND PROCESSING
YarlipO1F2_216072	216072	tr|Q6CB55|Q6CB55_YARLI Coatomer subunit beta' OS=Yarrowia lipolytica (strain CLIB 122 / E 150) OX=284591 GN=YALI0_C21802g PE=3 SV=2	Coatomer subunit beta'; AltName: Full=Beta'-coat protein; Short=Beta'-COP	WD40 repeat	Q6CB55	KOG0276	Vesicle coat complex COPI, beta' subunit	Intracellular trafficking, secretion, and vesicular transport	CELLULAR PROCESSES AND SIGNALING
YarlipO1F2_184230	184230	tr|Q6C182|Q6C182_YARLI Peroxin-7 OS=Yarrowia lipolytica (strain CLIB 122 / E 150) OX=284591 GN=YALI0_F18480g PE=3 SV=1	Peroxisomal targeting signal 2 receptor; Short=PTS2 receptor; AltName: Full=Peroxin-7	WD40 repeat	Q6C182	KOG0277	Peroxisomal targeting signal type 2 receptor	Intracellular trafficking, secretion, and vesicular transport	CELLULAR PROCESSES AND SIGNALING
YarlipO1F2_226747	226747	tr|Q6C592|Q6C592_YARLI YALI0E20031p OS=Yarrowia lipolytica (strain CLIB 122 / E 150) OX=284591 GN=YALI0_E20031g PE=3 SV=2	Guanine nucleotide-binding protein subunit beta-like protein	WD40 repeat	Q6C592	KOG0279	G protein beta subunit-like protein	Signal transduction mechanisms	CELLULAR PROCESSES AND SIGNALING
YarlipO1F2_225507	225507	tr|Q6C746|Q6C746_YARLI YALI0E03850p OS=Yarrowia lipolytica (strain CLIB 122 / E 150) OX=284591 GN=YALI0_E03850g PE=4 SV=1	WD repeat-containing protein 44; AltName: Full=Rabphilin-11	WD40 repeat	Q6C746	KOG0283	WD40 repeat-containing protein	Function unknown	POORLY CHARACTERIZED
YarlipO1F2_181546	181546	tr|Q6C5A1|Q6C5A1_YARLI Coatomer subunit alpha OS=Yarrowia lipolytica (strain CLIB 122 / E 150) OX=284591 GN=YALI0_E19767g PE=4 SV=1	Coatomer subunit beta'; AltName: Full=Beta'-coat protein; Short=Beta'-COP; AltName: Full=p102	WD40 repeat	Q6C5A1	KOG0292	Vesicle coat complex COPI, alpha subunit	Intracellular trafficking, secretion, and vesicular transport	CELLULAR PROCESSES AND SIGNALING
YarlipO1F2_242625	242625	tr|Q6CD60|Q6CD60_YARLI YALI0C03520p OS=Yarrowia lipolytica (strain CLIB 122 / E 150) OX=284591 GN=YALI0_C03520g PE=4 SV=1	WD repeat-containing protein 26	WD40 repeat	Q6CD60	KOG0293	WD40 repeat-containing protein	Function unknown	POORLY CHARACTERIZED
YarlipO1F2_258598	258598	tr|Q6C1X4|Q6C1X4_YARLI YALI0F12661p OS=Yarrowia lipolytica (strain CLIB 122 / E 150) OX=284591 GN=YALI0_F12661g PE=4 SV=1	p21-activated protein kinase-interacting protein 1-like; AltName: Full=PAK1-interacting protein 1-like	WD40 repeat	Q6C1X4	KOG0294	WD40 repeat-containing protein	Function unknown	POORLY CHARACTERIZED
YarlipO1F2_231602	231602	tr|Q6C9H6|Q6C9H6_YARLI YALI0D11132p OS=Yarrowia lipolytica (strain CLIB 122 / E 150) OX=284591 GN=YALI0_D11132g PE=4 SV=1	Phospholipase A-2-activating protein; Short=PLA2P; Short=PLAP	WD40 repeat	Q6C9H6	KOG0301	Phospholipase A2-activating protein (contains WD40 repeats)	Lipid transport and metabolism	METABOLISM
YarlipO1F2_108803	108803	tr|Q6CBR7|Q6CBR7_YARLI YALI0C16203p OS=Yarrowia lipolytica (strain CLIB 122 / E 150) OX=284591 GN=YALI0_C16203g PE=4 SV=1	Histone acetyltransferase type B subunit 2	WD40 repeat	Q6CBR7	KOG0302	Ribosome Assembly protein	General function prediction only	POORLY CHARACTERIZED
YarlipO1F2_238447	238447	tr|Q6CGG9|Q6CGG9_YARLI Coronin OS=Yarrowia lipolytica (strain CLIB 122 / E 150) OX=284591 GN=YALI0_A19470g PE=3 SV=1	Coronin-1A; AltName: Full=Coronin-like protein A; Short=Clipin-A; AltName: Full=Coronin-like protein p57; AltName: Full=Tryptophan aspartate-containing coat protein; Short=TACO	WD40 repeat	Q6CGG9	KOG0303	Actin-binding protein Coronin, contains WD40 repeats	Cytoskeleton	CELLULAR PROCESSES AND SIGNALING
YarlipO1F2_236601	236601	tr|Q6CEA3|Q6CEA3_YARLI YALI0B17270p OS=Yarrowia lipolytica (strain CLIB 122 / E 150) OX=284591 GN=YALI0_B17270g PE=4 SV=1	Cell division cycle protein 20 homolog; AltName: Full=p55CDC	WD40 repeat	Q6CEA3	KOG0305	Anaphase promoting complex, Cdc20, Cdh1, and Ama1 subunits	Cell cycle control, cell division, chromosome partitioning	METABOLISM
YarlipO1F2_227528	227528	sp|Q6C414|SEC31_YARLI Protein transport protein SEC31 OS=Yarrowia lipolytica (strain CLIB 122 / E 150) OX=284591 GN=SEC31 PE=3 SV=1	Protein transport protein SEC31	WD40 repeat	Q6C414	KOG0307	Vesicle coat complex COPII, subunit SEC31	Intracellular trafficking, secretion, and vesicular transport	CELLULAR PROCESSES AND SIGNALING
YarlipO1F2_231178	231178	tr|Q6CA27|Q6CA27_YARLI YALI0D06435p OS=Yarrowia lipolytica (strain CLIB 122 / E 150) OX=284591 GN=YALI0_D06435g PE=3 SV=1	WD repeat-containing protein 48 homolog	WD40 repeat	Q6CA27	KOG0308	Conserved WD40 repeat-containing protein	Function unknown	POORLY CHARACTERIZED
YarlipO1F2_262192	262192	tr|Q6C7C8|Q6C7C8_YARLI YALI0E01870p OS=Yarrowia lipolytica (strain CLIB 122 / E 150) OX=284591 GN=YALI0_E01870g PE=4 SV=1	WD repeat-containing protein 1; AltName: Full=Actin-interacting protein 1; Short=AIP1	WD40 repeat	Q6C7C8	KOG0318	WD40 repeat stress protein/actin interacting protein	Cytoskeleton	CELLULAR PROCESSES AND SIGNALING
YarlipO1F2_227664	227664	tr|Q6C3U5|Q6C3U5_YARLI YALI0E32043p OS=Yarrowia lipolytica (strain CLIB 122 / E 150) OX=284591 GN=YALI0_E32043g PE=4 SV=1	Dynein assembly factor with WDR repeat domains 1; AltName: Full=Outer row dynein assembly protein 16 homolog; AltName: Full=WD repeat-containing protein 69	WD40 repeat	Q6C3U5	KOG0319	WD40-repeat-containing subunit of the 18S rRNA processing complex	RNA processing and modification	INFORMATION STORAGE AND PROCESSING
YarlipO1F2_39643	39643	sp|Q6C0X2|DHH1_YARLI ATP-dependent RNA helicase DHH1 OS=Yarrowia lipolytica (strain CLIB 122 / E 150) OX=284591 GN=DHH1 PE=3 SV=1	ATP-dependent RNA helicase DHH1	DEAD/DEAH box helicase domain	Q6C0X2	KOG0326	ATP-dependent RNA helicase	RNA processing and modification	INFORMATION STORAGE AND PROCESSING
YarlipO1F2_267425	267425	sp|Q6CDV4|IF4A_YARLI ATP-dependent RNA helicase eIF4A OS=Yarrowia lipolytica (strain CLIB 122 / E 150) OX=284591 GN=TIF1 PE=3 SV=1	ATP-dependent RNA helicase eIF4A; AltName: Full=Eukaryotic initiation factor 4A; Short=eIF-4A; AltName: Full=Translation initiation factor 1	DEAD/DEAH box helicase domain	Q6CDV4	KOG0327	Translation initiation factor 4F, helicase subunit (eIF-4A) and related helicases	Translation, ribosomal structure and biogenesis	INFORMATION STORAGE AND PROCESSING
YarlipO1F2_230353	230353	sp|Q6C347|FAL1_YARLI ATP-dependent RNA helicase FAL1 OS=Yarrowia lipolytica (strain CLIB 122 / E 150) OX=284591 GN=FAL1 PE=3 SV=1	ATP-dependent RNA helicase FAL1	DEAD/DEAH box helicase domain	Q6C347	KOG0328	Predicted ATP-dependent RNA helicase FAL1, involved in rRNA maturation, DEAD-box superfamily	Translation, ribosomal structure and biogenesis	INFORMATION STORAGE AND PROCESSING
YarlipO1F2_193237	193237	sp|Q6CH90|SUB2_YARLI ATP-dependent RNA helicase SUB2 OS=Yarrowia lipolytica (strain CLIB 122 / E 150) OX=284591 GN=SUB2 PE=3 SV=2	ATP-dependent RNA helicase SUB2	DEAD/DEAH box helicase domain	Q6CH90	KOG0329	ATP-dependent RNA helicase	RNA processing and modification	INFORMATION STORAGE AND PROCESSING
YarlipO1F2_227306	227306	sp|Q6C4D4|DBP2_YARLI ATP-dependent RNA helicase DBP2 OS=Yarrowia lipolytica (strain CLIB 122 / E 150) OX=284591 GN=DBP2 PE=3 SV=1	ATP-dependent RNA helicase DBP2	DEAD/DEAH box helicase domain	Q6C4D4	KOG0331	ATP-dependent RNA helicase	RNA processing and modification	INFORMATION STORAGE AND PROCESSING
YarlipO1F2_71099	71099	sp|Q6C9P3|DBP3_YARLI ATP-dependent RNA helicase DBP3 OS=Yarrowia lipolytica (strain CLIB 122 / E 150) OX=284591 GN=DBP3 PE=3 SV=1	ATP-dependent RNA helicase DBP3	DEAD/DEAH box helicase domain	Q6C9P3	KOG0331	ATP-dependent RNA helicase	RNA processing and modification	INFORMATION STORAGE AND PROCESSING
YarlipO1F2_263306	263306	sp|Q6C3X7|DBP5_YARLI ATP-dependent RNA helicase DBP5 OS=Yarrowia lipolytica (strain CLIB 122 / E 150) OX=284591 GN=DBP5 PE=3 SV=1	ATP-dependent RNA helicase DBP5	DEAD/DEAH box helicase domain	Q6C3X7	KOG0332	ATP-dependent RNA helicase	RNA processing and modification	INFORMATION STORAGE AND PROCESSING
YarlipO1F2_228231	228231	sp|Q6C024|PRP28_YARLI Pre-mRNA-splicing ATP-dependent RNA helicase PRP28 OS=Yarrowia lipolytica (strain CLIB 122 / E 150) OX=284591 GN=PRP28 PE=3 SV=1	Pre-mRNA-splicing ATP-dependent RNA helicase PRP28	DEAD/DEAH box helicase domain	Q6C024	KOG0333	U5 snRNP-like RNA helicase subunit	RNA processing and modification	INFORMATION STORAGE AND PROCESSING
YarlipO1F2_227836	227836	sp|Q6C3J3|MRH4_YARLI ATP-dependent RNA helicase MRH4, mitochondrial OS=Yarrowia lipolytica (strain CLIB 122 / E 150) OX=284591 GN=MRH4 PE=3 SV=1	ATP-dependent RNA helicase MRH4, mitochondrial; Flags: Precursor	DEAD/DEAH box helicase domain	Q6C3J3	KOG0335	ATP-dependent RNA helicase	RNA processing and modification	INFORMATION STORAGE AND PROCESSING
YarlipO1F2_234908	234908	sp|Q6CB69|DED1_YARLI ATP-dependent RNA helicase DED1 OS=Yarrowia lipolytica (strain CLIB 122 / E 150) OX=284591 GN=DED1 PE=3 SV=1	ATP-dependent RNA helicase DED1	DEAD/DEAH box helicase domain	Q6CB69	KOG0335	ATP-dependent RNA helicase	RNA processing and modification	INFORMATION STORAGE AND PROCESSING
YarlipO1F2_232696	232696	sp|Q6C7X8|DBP10_YARLI ATP-dependent RNA helicase DBP10 OS=Yarrowia lipolytica (strain CLIB 122 / E 150) OX=284591 GN=DBP10 PE=3 SV=1	ATP-dependent RNA helicase DBP10	DEAD/DEAH box helicase domain	Q6C7X8	KOG0337	ATP-dependent RNA helicase	RNA processing and modification	INFORMATION STORAGE AND PROCESSING
YarlipO1F2_236577	236577	sp|Q6CEB8|DRS1_YARLI ATP-dependent RNA helicase DRS1 OS=Yarrowia lipolytica (strain CLIB 122 / E 150) OX=284591 GN=DRS1 PE=3 SV=1	ATP-dependent RNA helicase DRS1	DEAD/DEAH box helicase domain	Q6CEB8	KOG0338	ATP-dependent RNA helicase	RNA processing and modification	INFORMATION STORAGE AND PROCESSING
YarlipO1F2_225353	225353	sp|Q6C7D2|HAS1_YARLI ATP-dependent RNA helicase HAS1 OS=Yarrowia lipolytica (strain CLIB 122 / E 150) OX=284591 GN=HAS1 PE=3 SV=1	ATP-dependent RNA helicase HAS1	DEAD/DEAH box helicase domain	Q6C7D2	KOG0342	ATP-dependent RNA helicase pitchoune	RNA processing and modification	INFORMATION STORAGE AND PROCESSING
YarlipO1F2_229827	229827	tr|Q6C2D3|Q6C2D3_YARLI YALI0F08833p OS=Yarrowia lipolytica (strain CLIB 122 / E 150) OX=284591 GN=YALI0_F08833g PE=4 SV=1	ATP-dependent RNA helicase MSS116, mitochondrial; Flags: Precursor	DEAD/DEAH box helicase domain	Q6C2D3	KOG0342	ATP-dependent RNA helicase pitchoune	RNA processing and modification	INFORMATION STORAGE AND PROCESSING
YarlipO1F2_250533	250533	sp|Q6CGD1|DBP4_YARLI ATP-dependent RNA helicase DBP4 OS=Yarrowia lipolytica (strain CLIB 122 / E 150) OX=284591 GN=DBP4 PE=3 SV=1	ATP-dependent RNA helicase DBP4	DEAD/DEAH box helicase domain	Q6CGD1	KOG0343	RNA Helicase	RNA processing and modification	INFORMATION STORAGE AND PROCESSING
YarlipO1F2_84918	84918	tr|Q6C7Z9|Q6C7Z9_YARLI DNA topoisomerase 2 OS=Yarrowia lipolytica (strain CLIB 122 / E 150) OX=284591 GN=YALI0_D23969g PE=3 SV=1	DNA topoisomerase 2; AltName: Full=DNA topoisomerase II	DNA topoisomerase, type IIA, subunit B, domain 2	Q6C7Z9	KOG0355	DNA topoisomerase type II	Chromatin structure and dynamics	INFORMATION STORAGE AND PROCESSING
YarlipO1F2_230343	230343	tr|Q6C342|Q6C342_YARLI YALI0F02805p OS=Yarrowia lipolytica (strain CLIB 122 / E 150) OX=284591 GN=YALI0_F02805g PE=3 SV=1	Chaperonin GroEL 1; AltName: Full=60 kDa chaperonin 1; AltName: Full=Chaperonin-60 1; Short=Cpn60 1	Chaperonin Cpn60/TCP-1 family	Q6C342	KOG0356	Mitochondrial chaperonin, Cpn60/Hsp60p	Posttranslational modification, protein turnover, chaperones	CELLULAR PROCESSES AND SIGNALING
YarlipO1F2_226866	226866	tr|Q6C522|Q6C522_YARLI T-complex protein 1 subunit epsilon OS=Yarrowia lipolytica (strain CLIB 122 / E 150) OX=284591 GN=YALI0_E21692g PE=3 SV=1	T-complex protein 1 subunit epsilon; Short=TCP-1-epsilon; AltName: Full=CCT-epsilon	Chaperonin Cpn60/TCP-1 family	Q6C522	KOG0357	Chaperonin complex component, TCP-1 epsilon subunit (CCT5)	Posttranslational modification, protein turnover, chaperones	CELLULAR PROCESSES AND SIGNALING
YarlipO1F2_228869	228869	sp|Q6C100|TCPD_YARLI T-complex protein 1 subunit delta OS=Yarrowia lipolytica (strain CLIB 122 / E 150) OX=284591 GN=CCT4 PE=3 SV=1	T-complex protein 1 subunit delta; Short=TCP-1-delta; AltName: Full=CCT-delta	Chaperonin Cpn60/TCP-1 family	Q6C100	KOG0358	Chaperonin complex component, TCP-1 delta subunit (CCT4)	Posttranslational modification, protein turnover, chaperones	CELLULAR PROCESSES AND SIGNALING
YarlipO1F2_232318	232318	tr|Q6C8E4|Q6C8E4_YARLI YALI0D20328p OS=Yarrowia lipolytica (strain CLIB 122 / E 150) OX=284591 GN=YALI0_D20328g PE=3 SV=1	T-complex protein 1 subunit zeta; Short=TCP-1-zeta; AltName: Full=CCT-zeta	Chaperonin Cpn60/TCP-1 family	Q6C8E4	KOG0359	Chaperonin complex component, TCP-1 zeta subunit (CCT6)	Posttranslational modification, protein turnover, chaperones	CELLULAR PROCESSES AND SIGNALING
YarlipO1F2_236498	236498	tr|Q6CEG7|Q6CEG7_YARLI T-complex protein 1 subunit alpha OS=Yarrowia lipolytica (strain CLIB 122 / E 150) OX=284591 GN=YALI0_B15774g PE=3 SV=2	T-complex protein 1 subunit alpha; Short=TCP-1-alpha; AltName: Full=CCT-alpha	Chaperonin Cpn60/TCP-1 family	Q6CEG7	KOG0360	Chaperonin complex component, TCP-1 alpha subunit (CCT1)	Posttranslational modification, protein turnover, chaperones	CELLULAR PROCESSES AND SIGNALING
YarlipO1F2_234880	234880	tr|Q6CB92|Q6CB92_YARLI T-complex protein 1 subunit eta OS=Yarrowia lipolytica (strain CLIB 122 / E 150) OX=284591 GN=YALI0_C20999g PE=3 SV=1	T-complex protein 1 subunit eta; Short=TCP-1-eta; AltName: Full=CCT-eta	Chaperonin Cpn60/TCP-1 family	Q6CB92	KOG0361	Chaperonin complex component, TCP-1 eta subunit (CCT7)	Posttranslational modification, protein turnover, chaperones	CELLULAR PROCESSES AND SIGNALING
YarlipO1F2_231608	231608	tr|Q6C9H3|Q6C9H3_YARLI YALI0D11220p OS=Yarrowia lipolytica (strain CLIB 122 / E 150) OX=284591 GN=YALI0_D11220g PE=3 SV=1	T-complex protein 1 subunit theta; Short=TCP-1-theta; AltName: Full=CCT-theta	Chaperonin Cpn60/TCP-1 family	Q6C9H3	KOG0362	Chaperonin complex component, TCP-1 theta subunit (CCT8)	Posttranslational modification, protein turnover, chaperones	CELLULAR PROCESSES AND SIGNALING
YarlipO1F2_229629	229629	tr|Q6C224|Q6C224_YARLI CCT-beta OS=Yarrowia lipolytica (strain CLIB 122 / E 150) OX=284591 GN=YALI0_F11473g PE=3 SV=1	T-complex protein 1 subunit beta; Short=TCP-1-beta; AltName: Full=CCT-beta	Chaperonin Cpn60/TCP-1 family	Q6C224	KOG0363	Chaperonin complex component, TCP-1 beta subunit (CCT2)	Posttranslational modification, protein turnover, chaperones	CELLULAR PROCESSES AND SIGNALING
YarlipO1F2_232338	232338	tr|Q6C8D4|Q6C8D4_YARLI T-complex protein 1 subunit gamma OS=Yarrowia lipolytica (strain CLIB 122 / E 150) OX=284591 GN=YALI0_D20570g PE=3 SV=1	T-complex protein 1 subunit gamma; Short=TCP-1-gamma; AltName: Full=CCT-gamma	Chaperonin Cpn60/TCP-1 family	Q6C8D4	KOG0364	Chaperonin complex component, TCP-1 gamma subunit (CCT3)	Posttranslational modification, protein turnover, chaperones	CELLULAR PROCESSES AND SIGNALING
YarlipO1F2_186055	186055	tr|Q6C928|Q6C928_YARLI Protein farnesyltransferase subunit beta OS=Yarrowia lipolytica (strain CLIB 122 / E 150) OX=284591 GN=YALI0_D14762g PE=3 SV=1	Protein farnesyltransferase subunit beta; Short=FTase-beta; AltName: Full=CAAX farnesyltransferase subunit beta; AltName: Full=Ras proteins prenyltransferase subunit beta	Prenyltransferase/squalene oxidase	Q6C928	KOG0365	Beta subunit of farnesyltransferase	Posttranslational modification, protein turnover, chaperones	CELLULAR PROCESSES AND SIGNALING
YarlipO1F2_234140	234140	tr|Q6CC91|Q6CC91_YARLI YALI0C11407p OS=Yarrowia lipolytica (strain CLIB 122 / E 150) OX=284591 GN=YALI0_C11407g PE=4 SV=1	Acetyl-CoA carboxylase, mitochondrial; Short=ACC; Includes: Biotin carboxylase; Flags: Precursor	Carbamoyl-phosphate synthase, large subunit, N-terminal	Q6CC91	KOG0368	Acetyl-CoA carboxylase	Lipid transport and metabolism	METABOLISM
YarlipO1F2_235133	235133	tr|Q6CAV2|Q6CAV2_YARLI Pyruvate carboxylase OS=Yarrowia lipolytica (strain CLIB 122 / E 150) OX=284591 GN=YALI0_C24101g PE=4 SV=1	Pyruvate carboxylase; AltName: Full=Pyruvic carboxylase; Short=PCB	Carbamoyl-phosphate synthase, large subunit, N-terminal	Q6CAV2	KOG0369	Pyruvate carboxylase	Energy production and conversion	METABOLISM
YarlipO1F2_235119	235119	tr|Q6CAV8|Q6CAV8_YARLI YALI0C23969p OS=Yarrowia lipolytica (strain CLIB 122 / E 150) OX=284591 GN=YALI0_C23969g PE=4 SV=1	CAD protein; Includes: Glutamine-dependent carbamoyl-phosphate synthase; Includes: Aspartate carbamoyltransferase; Includes: Dihydroorotase	Carbamoyl-phosphate synthase, large subunit, N-terminal	Q6CAV8	KOG0370	Multifunctional pyrimidine synthesis protein CAD (includes carbamoyl-phophate synthetase, aspartate transcarbamylase, and glutamine amidotransferase)	General function prediction only	POORLY CHARACTERIZED
YarlipO1F2_245380	245380	tr|Q6C6H5|Q6C6H5_YARLI YALI0E09493p OS=Yarrowia lipolytica (strain CLIB 122 / E 150) OX=284591 GN=YALI0_E09493g PE=3 SV=1	CAD protein; Includes: Glutamine-dependent carbamoyl-phosphate synthase; Includes: Aspartate carbamoyltransferase; Includes: Dihydroorotase	Glutamine amidotransferase	Q6C6H5	KOG0370	Multifunctional pyrimidine synthesis protein CAD (includes carbamoyl-phophate synthetase, aspartate transcarbamylase, and glutamine amidotransferase)	General function prediction only	POORLY CHARACTERIZED
YarlipO1F2_68860	68860	sp|Q6C9Y4|CARA_YARLI Carbamoyl-phosphate synthase arginine-specific small chain OS=Yarrowia lipolytica (strain CLIB 122 / E 150) OX=284591 GN=CPA1 PE=3 SV=1	Carbamoyl-phosphate synthase arginine-specific small chain; Short=CPS-A; AltName: Full=Arginine-specific carbamoyl-phosphate synthetase, glutamine chain	Glutamine amidotransferase	Q6C9Y4	KOG0370	Multifunctional pyrimidine synthesis protein CAD (includes carbamoyl-phophate synthetase, aspartate transcarbamylase, and glutamine amidotransferase)	General function prediction only	POORLY CHARACTERIZED
YarlipO1F2_237319	237319	tr|Q6CI78|Q6CI78_YARLI Serine/threonine-protein phosphatase OS=Yarrowia lipolytica (strain CLIB 122 / E 150) OX=284591 GN=YALI0_A00891g PE=3 SV=1	Serine/threonine-protein phosphatase 2A catalytic subunit alpha isoform; Short=PP2A-alpha	Calcineurin-like phosphoesterase domain, apaH type	Q6CI78	KOG0371	Serine/threonine protein phosphatase 2A, catalytic subunit	Signal transduction mechanisms	CELLULAR PROCESSES AND SIGNALING
YarlipO1F2_45944	45944	tr|Q6C1R6|Q6C1R6_YARLI Serine/threonine-protein phosphatase OS=Yarrowia lipolytica (strain CLIB 122 / E 150) OX=284591 GN=YALI0_F14069g PE=3 SV=1	Serine/threonine-protein phosphatase 2A catalytic subunit alpha isoform; Short=PP2A-alpha	Calcineurin-like phosphoesterase domain, apaH type	Q6C1R6	KOG0371	Serine/threonine protein phosphatase 2A, catalytic subunit	Signal transduction mechanisms	CELLULAR PROCESSES AND SIGNALING
YarlipO1F2_232916	232916	tr|Q6C264|Q6C264_YARLI Serine/threonine-protein phosphatase OS=Yarrowia lipolytica (strain CLIB 122 / E 150) OX=284591 GN=YALI0_F10505g PE=3 SV=1	Serine/threonine-protein phosphatase 4 catalytic subunit; Short=PP4C; Short=Pp4	Calcineurin-like phosphoesterase domain, apaH type	Q6C264	KOG0373	Serine/threonine specific protein phosphatase involved in cell cycle control, PP2A-related	Cell cycle control, cell division, chromosome partitioning	METABOLISM
YarlipO1F2_142472	142472	tr|Q6CHJ9|Q6CHJ9_YARLI Serine/threonine-protein phosphatase OS=Yarrowia lipolytica (strain CLIB 122 / E 150) OX=284591 GN=YALI0_A08077g PE=3 SV=1	Serine/threonine-protein phosphatase PP1-beta catalytic subunit; Short=PP-1B	Calcineurin-like phosphoesterase domain, apaH type	Q6CHJ9	KOG0374	Serine/threonine specific protein phosphatase PP1, catalytic subunit	General function prediction only	POORLY CHARACTERIZED
YarlipO1F2_20376	20376	tr|Q6C5D3|Q6C5D3_YARLI Serine/threonine-protein phosphatase OS=Yarrowia lipolytica (strain CLIB 122 / E 150) OX=284591 GN=YALI0_E19008g PE=3 SV=1	Serine/threonine-protein phosphatase 2B catalytic subunit; AltName: Full=Calmodulin-dependent calcineurin A subunit	Calcineurin-like phosphoesterase domain, apaH type	Q6C5D3	KOG0375	Serine-threonine phosphatase 2B, catalytic subunit	General function prediction only	POORLY CHARACTERIZED
YarlipO1F2_235792	235792	tr|Q6CFH3|Q6CFH3_YARLI Serine/threonine-protein phosphatase OS=Yarrowia lipolytica (strain CLIB 122 / E 150) OX=284591 GN=YALI0_B06963g PE=3 SV=1	Serine/threonine-protein phosphatase 2A catalytic subunit alpha isoform; Short=PP2A-alpha	Calcineurin-like phosphoesterase domain, apaH type	Q6CFH3	KOG0376	Serine-threonine phosphatase 2A, catalytic subunit	General function prediction only	POORLY CHARACTERIZED
YarlipO1F2_200243	200243	sp|O59950|RS4_YARLI 40S ribosomal protein S4 OS=Yarrowia lipolytica (strain CLIB 122 / E 150) OX=284591 GN=RPS4 PE=2 SV=1	40S ribosomal protein S4, X isoform	KOW	O59950	KOG0378	40S ribosomal protein S4	Translation, ribosomal structure and biogenesis	INFORMATION STORAGE AND PROCESSING
YarlipO1F2_278873	278873	tr|Q6C889|Q6C889_YARLI YALI0D21725p OS=Yarrowia lipolytica (strain CLIB 122 / E 150) OX=284591 GN=YALI0_D21725g PE=4 SV=1	Kelch domain-containing protein 3; AltName: Full=Testis intracellular mediator protein	Kelch repeat type 1	Q6C889	KOG0379	Kelch repeat-containing proteins	General function prediction only	POORLY CHARACTERIZED
YarlipO1F2_229988	229988	tr|Q6C2M6|Q6C2M6_YARLI O-acyltransferase OS=Yarrowia lipolytica (strain CLIB 122 / E 150) OX=284591 GN=YALI0_F06578g PE=3 SV=1	Sterol O-acyltransferase 1; AltName: Full=Acyl-coenzyme A:cholesterol acyltransferase 1; Short=ACAT-1; AltName: Full=Cholesterol acyltransferase 1	Membrane bound O-acyl transferase, MBOAT	Q6C2M6	KOG0380	Sterol O-acyltransferase/Diacylglycerol O-acyltransferase	Lipid transport and metabolism	METABOLISM
YarlipO1F2_231336	231336	tr|Q6C9V5|Q6C9V5_YARLI O-acyltransferase OS=Yarrowia lipolytica (strain CLIB 122 / E 150) OX=284591 GN=YALI0_D07986g PE=3 SV=1	Diacylglycerol O-acyltransferase 1; AltName: Full=Acyl-CoA retinol O-fatty-acyltransferase; Short=ARAT; Short=Retinol O-fatty-acyltransferase; AltName: Full=Diglyceride acyltransferase	Membrane bound O-acyl transferase, MBOAT	Q6C9V5	KOG0380	Sterol O-acyltransferase/Diacylglycerol O-acyltransferase	Lipid transport and metabolism	METABOLISM
YarlipO1F2_104718	104718	sp|Q6CC79|NHP6_YARLI Non-histone chromosomal protein 6 OS=Yarrowia lipolytica (strain CLIB 122 / E 150) OX=284591 GN=NHP6 PE=3 SV=1	Non-histone chromosomal protein 6	High mobility group box domain	Q6CC79	KOG0381	HMG box-containing protein	General function prediction only	POORLY CHARACTERIZED
YarlipO1F2_184099	184099	tr|Q6C192|Q6C192_YARLI YALI0F18260p OS=Yarrowia lipolytica (strain CLIB 122 / E 150) OX=284591 GN=YALI0_F18260g PE=4 SV=1	Non-histone chromosomal protein 6	High mobility group box domain	Q6C192	KOG0381	HMG box-containing protein	General function prediction only	POORLY CHARACTERIZED
YarlipO1F2_232143	232143	tr|Q6C8P7|Q6C8P7_YARLI YALI0D17996p OS=Yarrowia lipolytica (strain CLIB 122 / E 150) OX=284591 GN=YALI0_D17996g PE=4 SV=1	Non-histone chromosomal protein 6	High mobility group box domain	Q6C8P7	KOG0381	HMG box-containing protein	General function prediction only	POORLY CHARACTERIZED
YarlipO1F2_235335	235335	tr|Q6CG50|Q6CG50_YARLI YALI0B00858p OS=Yarrowia lipolytica (strain CLIB 122 / E 150) OX=284591 GN=YALI0_B00858g PE=4 SV=1	Non-histone chromosomal protein 6	High mobility group box domain	Q6CG50	KOG0381	HMG box-containing protein	General function prediction only	POORLY CHARACTERIZED
YarlipO1F2_188539	188539	tr|Q6CDI0|Q6CDI0_YARLI YALI0C00363p OS=Yarrowia lipolytica (strain CLIB 122 / E 150) OX=284591 GN=YALI0_C00363g PE=4 SV=1	Chromodomain-helicase-DNA-binding protein 1; Short=CHD-1; AltName: Full=ATP-dependent helicase CHD1	SNF2-related	Q6CDI0	KOG0384	Chromodomain-helicase DNA-binding protein	Transcription	INFORMATION STORAGE AND PROCESSING
YarlipO1F2_206843	206843	tr|Q6C7A7|Q6C7A7_YARLI YALI0E02332p OS=Yarrowia lipolytica (strain CLIB 122 / E 150) OX=284591 GN=YALI0_E02332g PE=3 SV=1	Chromodomain-helicase-DNA-binding protein 2; Short=CHD-2; AltName: Full=ATP-dependent helicase CHD2	SNF2-related	Q6C7A7	KOG0385	Chromatin remodeling complex WSTF-ISWI, small subunit	Transcription	INFORMATION STORAGE AND PROCESSING
YarlipO1F2_232575	232575	tr|Q6C828|Q6C828_YARLI YALI0D23287p OS=Yarrowia lipolytica (strain CLIB 122 / E 150) OX=284591 GN=YALI0_D23287g PE=4 SV=1	Transcription activator BRG1; AltName: Full=ATP-dependent helicase SMARCA4; AltName: Full=BRG1-associated factor 190A; Short=BAF190A; AltName: Full=Protein brahma homolog 1; AltName: Full=SNF2-beta; AltName: Full=SWI/SNF-related matrix-associated actin-dependent regulator of chromatin subfamily A member 4	SNF2-related	Q6C828	KOG0386	Chromatin remodeling complex SWI/SNF, component SWI2 and related ATPases (DNA/RNA helicase superfamily)	Chromatin structure and dynamics	INFORMATION STORAGE AND PROCESSING
YarlipO1F2_282857	282857	tr|Q6CDE1|Q6CDE1_YARLI YALI0C01243p OS=Yarrowia lipolytica (strain CLIB 122 / E 150) OX=284591 GN=YALI0_C01243g PE=4 SV=2	Transcription activator BRG1; AltName: Full=ATP-dependent helicase SMARCA4; AltName: Full=BRG1-associated factor 190A; Short=BAF190A; AltName: Full=Protein brahma homolog 1; AltName: Full=SNF2-beta; AltName: Full=SWI/SNF-related matrix-associated actin-dependent regulator of chromatin subfamily A member 4	SNF2-related	Q6CDE1	KOG0386	Chromatin remodeling complex SWI/SNF, component SWI2 and related ATPases (DNA/RNA helicase superfamily)	Chromatin structure and dynamics	INFORMATION STORAGE AND PROCESSING
YarlipO1F2_225884	225884	tr|Q6C6J7|Q6C6J7_YARLI Chromatin-remodeling ATPase INO80 OS=Yarrowia lipolytica (strain CLIB 122 / E 150) OX=284591 GN=YALI0_E09012g PE=3 SV=2	Chromatin-remodeling ATPase INO80	SNF2-related	Q6C6J7	KOG0388	SNF2 family DNA-dependent ATPase	Replication, recombination and repair	INFORMATION STORAGE AND PROCESSING
YarlipO1F2_286536	286536	sp|Q6CA87|SWR1_YARLI Helicase SWR1 OS=Yarrowia lipolytica (strain CLIB 122 / E 150) OX=284591 GN=SWR1 PE=3 SV=1	Helicase SWR1	SNF2-related	Q6CA87	KOG0391	SNF2 family DNA-dependent ATPase	General function prediction only	POORLY CHARACTERIZED
YarlipO1F2_263511	263511	tr|Q6BZT4|Q6BZT4_YARLI YALI0F31053p OS=Yarrowia lipolytica (strain CLIB 122 / E 150) OX=284591 GN=YALI0_F31053g PE=4 SV=1	TATA-binding protein-associated factor mot1; Short=TBP-associated factor mot1; AltName: Full=Modifier of transcription 1; AltName: Full=NCT transcriptional regulatory complex subunit mot1	SNF2-related	Q6BZT4	KOG0392	SNF2 family DNA-dependent ATPase domain-containing protein	Transcription	INFORMATION STORAGE AND PROCESSING
YarlipO1F2_130845	130845	tr|Q6CEG8|Q6CEG8_YARLI Cell division control protein 42 homolog OS=Yarrowia lipolytica (strain CLIB 122 / E 150) OX=284591 GN=YALI0_B15752g PE=3 SV=2	Cell division control protein 42 homolog; Flags: Precursor	Small GTPase superfamily	Q6CEG8	KOG0393	Ras-related small GTPase, Rho type	General function prediction only	POORLY CHARACTERIZED
YarlipO1F2_229140	229140	tr|Q6C1D4|Q6C1D4_YARLI YALI0F17270p OS=Yarrowia lipolytica (strain CLIB 122 / E 150) OX=284591 GN=YALI0_F17270g PE=4 SV=1	GTP-binding protein RHO3; Flags: Precursor	Small GTPase superfamily	Q6C1D4	KOG0393	Ras-related small GTPase, Rho type	General function prediction only	POORLY CHARACTERIZED
YarlipO1F2_230744	230744	tr|Q6CAP4|Q6CAP4_YARLI YALI0D01045p OS=Yarrowia lipolytica (strain CLIB 122 / E 150) OX=284591 GN=YALI0_D01045g PE=4 SV=1	GTP-binding protein rho1; Flags: Precursor	Small GTPase superfamily	Q6CAP4	KOG0393	Ras-related small GTPase, Rho type	General function prediction only	POORLY CHARACTERIZED
YarlipO1F2_26873	26873	tr|F2Z658|F2Z658_YARLI YALI0E25845p OS=Yarrowia lipolytica (strain CLIB 122 / E 150) OX=284591 GN=YALI0_E25845g PE=4 SV=1	Cell division control protein 42 homolog; AltName: Full=G25K GTP-binding protein; Flags: Precursor	Small GTPase superfamily	F2Z658	KOG0393	Ras-related small GTPase, Rho type	General function prediction only	POORLY CHARACTERIZED
YarlipO1F2_228939	228939	tr|Q6C134|Q6C134_YARLI YALI0F19602p OS=Yarrowia lipolytica (strain CLIB 122 / E 150) OX=284591 GN=YALI0_F19602g PE=4 SV=1	Ras-related protein Rab-7a	Small GTPase superfamily	Q6C134	KOG0394	Ras-related GTPase	General function prediction only	POORLY CHARACTERIZED
YarlipO1F2_225861	225861	tr|Q6C6K7|Q6C6K7_YARLI YALI0E08756p OS=Yarrowia lipolytica (strain CLIB 122 / E 150) OX=284591 GN=YALI0_E08756g PE=4 SV=2	Ras-like protein; Flags: Precursor	Small GTPase superfamily	Q6C6K7	KOG0395	Ras-related GTPase	General function prediction only	POORLY CHARACTERIZED
YarlipO1F2_227485	227485	tr|F2Z6A9|F2Z6A9_YARLI YALI0E29887p OS=Yarrowia lipolytica (strain CLIB 122 / E 150) OX=284591 GN=YALI0_E29887g PE=4 SV=1	Ras-like protein; Flags: Precursor	Small GTPase superfamily	F2Z6A9	KOG0395	Ras-related GTPase	General function prediction only	POORLY CHARACTERIZED
YarlipO1F2_227550	227550	tr|Q6C400|Q6C400_YARLI YALI0E30943p OS=Yarrowia lipolytica (strain CLIB 122 / E 150) OX=284591 GN=YALI0_E30943g PE=4 SV=1	GTP-binding protein Rheb; AltName: Full=Ras homolog enriched in brain; Flags: Precursor	Small GTPase superfamily	Q6C400	KOG0395	Ras-related GTPase	General function prediction only	POORLY CHARACTERIZED
YarlipO1F2_228654	228654	tr|Q6C0N5|Q6C0N5_YARLI YALI0F23177p OS=Yarrowia lipolytica (strain CLIB 122 / E 150) OX=284591 GN=YALI0_F23177g PE=4 SV=1	Ras-related protein Rap-1b; Flags: Precursor	Small GTPase superfamily	Q6C0N5	KOG0395	Ras-related GTPase	General function prediction only	POORLY CHARACTERIZED
YarlipO1F2_236583	236583	tr|Q6CEB4|Q6CEB4_YARLI YALI0B16984p OS=Yarrowia lipolytica (strain CLIB 122 / E 150) OX=284591 GN=YALI0_B16984g PE=4 SV=1	Ras-like protein 1; Flags: Precursor	Small GTPase superfamily	Q6CEB4	KOG0395	Ras-related GTPase	General function prediction only	POORLY CHARACTERIZED
YarlipO1F2_217574	217574	tr|Q6CEJ8|Q6CEJ8_YARLI YALI0B15103p OS=Yarrowia lipolytica (strain CLIB 122 / E 150) OX=284591 GN=YALI0_B15103g PE=3 SV=2	60S ribosomal protein L11	Ribosomal protein L5	Q6CEJ8	KOG0397	60S ribosomal protein L11	Translation, ribosomal structure and biogenesis	INFORMATION STORAGE AND PROCESSING
YarlipO1F2_235411	235411	tr|Q6CG08|Q6CG08_YARLI YALI0B01892p OS=Yarrowia lipolytica (strain CLIB 122 / E 150) OX=284591 GN=YALI0_B01892g PE=3 SV=1	50S ribosomal protein L5	Ribosomal protein L5	Q6CG08	KOG0398	Mitochondrial/chloroplast ribosomal protein L5/L7	Translation, ribosomal structure and biogenesis	INFORMATION STORAGE AND PROCESSING
YarlipO1F2_236832	236832	tr|Q6CDZ4|Q6CDZ4_YARLI Glutamate synthase (NADH) OS=Yarrowia lipolytica (strain CLIB 122 / E 150) OX=284591 GN=YALI0_B19998g PE=3 SV=1	Ferredoxin-dependent glutamate synthase; AltName: Full=Fd-GOGAT	Pyridine nucleotide-disulphide oxidoreductase, NAD-binding domain	Q6CDZ4	KOG0399	Glutamate synthase	Amino acid transport and metabolism	METABOLISM
YarlipO1F2_229658	229658	tr|Q6C242|Q6C242_YARLI YALI0F11055p OS=Yarrowia lipolytica (strain CLIB 122 / E 150) OX=284591 GN=YALI0_F11055g PE=3 SV=1	40S ribosomal protein S13	Ribosomal protein S15	Q6C242	KOG0400	40S ribosomal protein S13	Translation, ribosomal structure and biogenesis	INFORMATION STORAGE AND PROCESSING
YarlipO1F2_93934	93934	tr|Q6CD12|Q6CD12_YARLI YALI0C04620p OS=Yarrowia lipolytica (strain CLIB 122 / E 150) OX=284591 GN=YALI0_C04620g PE=4 SV=1	Eukaryotic translation initiation factor 4 gamma 3; Short=eIF-4-gamma 3; Short=eIF-4G 3; Short=eIF4G 3; AltName: Full=eIF-4-gamma II; Short=eIF4GII	MIF4G-like, type 3	Q6CD12	KOG0401	Translation initiation factor 4F, ribosome/mRNA-bridging subunit (eIF-4G)	Translation, ribosomal structure and biogenesis	INFORMATION STORAGE AND PROCESSING
YarlipO1F2_227849	227849	tr|Q6C3I3|Q6C3I3_YARLI YALI0E34573p OS=Yarrowia lipolytica (strain CLIB 122 / E 150) OX=284591 GN=YALI0_E34573g PE=3 SV=2	60S ribosomal protein L37a	Ribosomal protein L37ae	Q6C3I3	KOG0402	60S ribosomal protein L37	Translation, ribosomal structure and biogenesis	INFORMATION STORAGE AND PROCESSING
YarlipO1F2_232897	232897	sp|Q6C7L4|TRXB_YARLI Thioredoxin reductase OS=Yarrowia lipolytica (strain CLIB 122 / E 150) OX=284591 GN=TRR1 PE=3 SV=1	Thioredoxin reductase	Pyridine nucleotide-disulphide oxidoreductase, NAD-binding domain	Q6C7L4	KOG0404	Thioredoxin reductase	Posttranslational modification, protein turnover, chaperones	CELLULAR PROCESSES AND SIGNALING
YarlipO1F2_18829	18829	sp|Q6C5H4|GSHR_YARLI Glutathione reductase OS=Yarrowia lipolytica (strain CLIB 122 / E 150) OX=284591 GN=GLR1 PE=3 SV=1	Glutathione reductase; Short=GR; Short=GRase	Pyridine nucleotide-disulphide oxidoreductase, NAD-binding domain	Q6C5H4	KOG0405	Pyridine nucleotide-disulphide oxidoreductase	Secondary metabolites biosynthesis, transport and catabolism	METABOLISM
YarlipO1F2_231122	231122	tr|Q6CA55|Q6CA55_YARLI YALI0D05753p OS=Yarrowia lipolytica (strain CLIB 122 / E 150) OX=284591 GN=YALI0_D05753g PE=3 SV=2	40S ribosomal protein S14	Ribosomal protein S11	Q6CA55	KOG0407	40S ribosomal protein S14	Translation, ribosomal structure and biogenesis	INFORMATION STORAGE AND PROCESSING
YarlipO1F2_230357	230357	tr|Q6C351|Q6C351_YARLI YALI0F02607p OS=Yarrowia lipolytica (strain CLIB 122 / E 150) OX=284591 GN=YALI0_F02607g PE=4 SV=1	3-hydroxyisobutyrate dehydrogenase, mitochondrial; Short=HIBADH; Flags: Precursor	6-phosphogluconate dehydrogenase, NADP-binding	Q6C351	KOG0409	Predicted dehydrogenase	General function prediction only	POORLY CHARACTERIZED
YarlipO1F2_235085	235085	sp|Q6CAW6|GWT1_YARLI GPI-anchored wall transfer protein 1 OS=Yarrowia lipolytica (strain CLIB 122 / E 150) OX=284591 GN=GWT1 PE=3 SV=1	GPI-anchored wall transfer protein 1	GWT1	Q6CAW6	KOG0411	Uncharacterized membrane protein	Function unknown	POORLY CHARACTERIZED
YarlipO1F2_64121	64121	tr|Q6CAF9|Q6CAF9_YARLI Conserved oligomeric Golgi complex subunit 4 OS=Yarrowia lipolytica (strain CLIB 122 / E 150) OX=284591 GN=YALI0_D03113g PE=3 SV=1	Conserved oligomeric Golgi complex subunit 4; Short=COG complex subunit 4; AltName: Full=Component of oligomeric Golgi complex 4	Conserved oligomeric Golgi complex, subunit 4	Q6CAF9	KOG0412	Golgi transport complex COD1 protein	Intracellular trafficking, secretion, and vesicular transport	CELLULAR PROCESSES AND SIGNALING
YarlipO1F2_226123	226123	tr|Q6C665|Q6C665_YARLI YALI0E12081p OS=Yarrowia lipolytica (strain CLIB 122 / E 150) OX=284591 GN=YALI0_E12081g PE=3 SV=2	Ubiquitin-conjugating enzyme E2 H; AltName: Full=(E3-independent) E2 ubiquitin-conjugating enzyme H; AltName: Full=E2 ubiquitin-conjugating enzyme H; AltName: Full=UbcH2; AltName: Full=Ubiquitin carrier protein H; AltName: Full=Ubiquitin-conjugating enzyme E2-20K; AltName: Full=Ubiquitin-protein ligase H	Ubiquitin-conjugating enzyme E2	Q6C665	KOG0416	Ubiquitin-protein ligase	Posttranslational modification, protein turnover, chaperones	CELLULAR PROCESSES AND SIGNALING
YarlipO1F2_188786	188786	tr|Q6CDH2|Q6CDH2_YARLI YALI0C00561p OS=Yarrowia lipolytica (strain CLIB 122 / E 150) OX=284591 GN=YALI0_C00561g PE=3 SV=1	Ubiquitin-conjugating enzyme E2 N; AltName: Full=E2 ubiquitin-conjugating enzyme N; AltName: Full=Ubiquitin carrier protein N; AltName: Full=Ubiquitin-protein ligase N	Ubiquitin-conjugating enzyme E2	Q6CDH2	KOG0417	Ubiquitin-protein ligase	Posttranslational modification, protein turnover, chaperones	CELLULAR PROCESSES AND SIGNALING
YarlipO1F2_231899	231899	tr|Q6C907|Q6C907_YARLI YALI0D15312p OS=Yarrowia lipolytica (strain CLIB 122 / E 150) OX=284591 GN=YALI0_D15312g PE=3 SV=1	Ubiquitin-conjugating enzyme E2 4; AltName: Full=E2 ubiquitin-conjugating enzyme 4; AltName: Full=Ubiquitin carrier protein 4; AltName: Full=Ubiquitin-protein ligase 4	Ubiquitin-conjugating enzyme E2	Q6C907	KOG0417	Ubiquitin-protein ligase	Posttranslational modification, protein turnover, chaperones	CELLULAR PROCESSES AND SIGNALING
YarlipO1F2_58843	58843	tr|Q6C353|Q6C353_YARLI E2 ubiquitin-conjugating enzyme OS=Yarrowia lipolytica (strain CLIB 122 / E 150) OX=284591 GN=YALI0_F02563g PE=3 SV=1	Ubiquitin-conjugating enzyme E2 4; AltName: Full=E2 ubiquitin-conjugating enzyme 4; AltName: Full=Ubiquitin carrier protein 4; AltName: Full=Ubiquitin-protein ligase 4	Ubiquitin-conjugating enzyme E2	Q6C353	KOG0418	Ubiquitin-protein ligase	Posttranslational modification, protein turnover, chaperones	CELLULAR PROCESSES AND SIGNALING
YarlipO1F2_231324	231324	sp|Q6C9W0|UBC12_YARLI NEDD8-conjugating enzyme UBC12 OS=Yarrowia lipolytica (strain CLIB 122 / E 150) OX=284591 GN=UBC12 PE=3 SV=1	NEDD8-conjugating enzyme UBC12; AltName: Full=RUB1-conjugating enzyme; AltName: Full=Ubiquitin carrier protein 12	Ubiquitin-conjugating enzyme E2	Q6C9W0	KOG0420	Ubiquitin-protein ligase	Posttranslational modification, protein turnover, chaperones	CELLULAR PROCESSES AND SIGNALING
YarlipO1F2_233549	233549	tr|Q6CCV7|Q6CCV7_YARLI YALI0C06149p OS=Yarrowia lipolytica (strain CLIB 122 / E 150) OX=284591 GN=YALI0_C06149g PE=3 SV=1	Ubiquitin-conjugating enzyme E2 G2; AltName: Full=E2 ubiquitin-conjugating enzyme G2; AltName: Full=Ubiquitin carrier protein G2; AltName: Full=Ubiquitin-protein ligase G2	Ubiquitin-conjugating enzyme E2	Q6CCV7	KOG0425	Ubiquitin-protein ligase	Posttranslational modification, protein turnover, chaperones	CELLULAR PROCESSES AND SIGNALING
YarlipO1F2_236912	236912	tr|B5FVB7|B5FVB7_YARLI YALI0B20911p OS=Yarrowia lipolytica (strain CLIB 122 / E 150) OX=284591 GN=YALI0_B20911g PE=3 SV=1	Ubiquitin-conjugating enzyme E2 G2; AltName: Full=E2 ubiquitin-conjugating enzyme G2; AltName: Full=Ubiquitin carrier protein G2; AltName: Full=Ubiquitin-protein ligase G2	Ubiquitin-conjugating enzyme E2	B5FVB7	KOG0426	Ubiquitin-protein ligase	Posttranslational modification, protein turnover, chaperones	CELLULAR PROCESSES AND SIGNALING
YarlipO1F2_236210	236210	tr|Q6CEW3|Q6CEW3_YARLI YALI0B12408p OS=Yarrowia lipolytica (strain CLIB 122 / E 150) OX=284591 GN=YALI0_B12408g PE=4 SV=1	Stress-induced-phosphoprotein 1; Short=STI1; AltName: Full=Hsc70/Hsp90-organizing protein; Short=Hop	\N	Q6CEW3	KOG0431	Auxilin-like protein and related proteins containing DnaJ domain	General function prediction only	POORLY CHARACTERIZED
YarlipO1F2_228884	228884	tr|Q6C109|Q6C109_YARLI Valine--tRNA ligase OS=Yarrowia lipolytica (strain CLIB 122 / E 150) OX=284591 GN=YALI0_F20218g PE=3 SV=1	Valine--tRNA ligase; AltName: Full=Valyl-tRNA synthetase; Short=ValRS	Aminoacyl-tRNA synthetase, class Ia	Q6C109	KOG0432	Valyl-tRNA synthetase	Translation, ribosomal structure and biogenesis	INFORMATION STORAGE AND PROCESSING
YarlipO1F2_234097	234097	tr|Q6CCB9|Q6CCB9_YARLI Isoleucine--tRNA ligase OS=Yarrowia lipolytica (strain CLIB 122 / E 150) OX=284591 GN=YALI0_C10780g PE=3 SV=1	Isoleucine--tRNA ligase; AltName: Full=Isoleucyl-tRNA synthetase; Short=IleRS	Aminoacyl-tRNA synthetase, class Ia	Q6CCB9	KOG0433	Isoleucyl-tRNA synthetase	Translation, ribosomal structure and biogenesis	INFORMATION STORAGE AND PROCESSING
YarlipO1F2_237270	237270	tr|Q6CIA2|Q6CIA2_YARLI Isoleucine--tRNA ligase OS=Yarrowia lipolytica (strain CLIB 122 / E 150) OX=284591 GN=YALI0_A00264g PE=3 SV=1	Isoleucine--tRNA ligase; AltName: Full=Isoleucyl-tRNA synthetase; Short=IleRS	Aminoacyl-tRNA synthetase, class Ia	Q6CIA2	KOG0434	Isoleucyl-tRNA synthetase	Translation, ribosomal structure and biogenesis	INFORMATION STORAGE AND PROCESSING
[truncated: 2,558 more rows]

## Sheet: Tab 4 - GP24_HB24
GP24_1	GP24_2	GP24_3	HP24_1	HP24_2	HP24_3	HB24_1	HB24_2	HB24_3	C: Student's T-test Significant GP24_HB24	C: Student's T-test significant	N: -Log Student's T-test p-value GP24_HB24	N: Student's T-test q-value GP24_HB24	N: Student's T-test Difference GP24_HB24	N: Student's T-test Test statistic GP24_HB24	T: GeneID	T: Accession (pO1F v2)	T: CLIB122 ortholog	InterPro (1st hit; check lookup table for more)	Uniprot_CLIB122	kogid	kogdefline	kogClass	kogGroup	Up	Down	N: Student's T-test q-value GP24_HP24	N: Student's T-test Difference GP24_HP24	Significance
[truncated: 1,074 more rows]

[truncated: 5 more sheets: Tab 5 - UpRegulated, Tab 6 - DownRegulated, Tab 7 - Data Analysis, Tab 8 - Summary, Tap 9 - Mapping]
